# Supplementary material for: N-(3-Bromo­phen­yl)-3,4,5-trimethoxy­benzamide
Source: Acta Crystallogr Sect E Struct Rep Online. 2009 Jun 6;65(Pt 7):o1470. doi: 10.1107/S1600536809020509 (PMC2969324; doi:10.1107/S1600536809020509)
Supplement: Supplementary file 1 [file e-65-o1470-sup1.cif]

##############################################################################
###                                                                        ###
###        Electronic paper (Acta Crystallographica Section E)             ###
###                                                                        ###
##############################################################################
#                                                                            #
# This CIF contains the data in a paper accepted for publication in Acta     #
# Crystallographica Section E. It conforms to the requirements of Notes      #
# for Authors for Section E, and has been peer reviewed under the auspices   #
# of the IUCr Commission on Journals.                                        #
#                                                                            #
# Full details of the Crystallographic Information File format               #
# are given in the paper "The Crystallographic Information File (CIF):       #
# a New Standard Archive File for Crystallography" by S. R. Hall, F. H.      #
# Allen and I. D. Brown [Acta Cryst. (1991), A47, 655-685].                  #
#                                                                            #
# The current version of the core CIF dictionary is obtainable from          #
# ftp://ftp.iucr.org/pub/cif_core.dic. The current version number is 2.4.    #
#                                                                            #
# Software is freely available for graphical display of the structure(s) in  #
# this CIF.  For information consult the CIF home page http://www.iucr.org/  #
# cif/home.html                                                              #
#                                                                            #
# This file may be used for bona fide research purposes within the           #
# scientific community so long as proper attribution is given to the journal # 
# article from which it was obtained.                                        #
#                                                                            #
##############################################################################
                                             
data_global
_audit_creation_method     SHELXL97
_journal_date_recd_electronic     2009-05-21
_journal_date_accepted     2009-05-29
_journal_name_full     'Acta Crystallographica, Section E'
_journal_year     2009
_journal_volume     65
_journal_issue      7
_journal_page_first     o1470
_journal_page_last     o1470
_journal_paper_category     QO
_journal_coeditor_code     ZL2213
_publ_contact_author_name     'Dr Aamer Saeed'
_publ_contact_author_address
;
Department of Chemistry
Quaid-I-Azam University
Islamabad 45320
Pakistan
;
_publ_contact_author_email     aamersaeed@yahoo.com
_publ_contact_author_fax     '+92 51 90643231'
_publ_contact_author_phone     '+92 51 90642241'
_publ_section_title
;
<i>N</i>-(3-Bromophenyl)-3,4,5-trimethoxybenzamide
;
loop_
    _publ_author_name
    _publ_author_address
    'Saeed, Aamer'
;
Department of Chemistry
Quaid-i-Azam University
Islamabad 45320
Pakistan
;
    'Hussain, Shahid'
;
Department of Chemistry
Quaid-i-Azam University
Islamabad 45320
Pakistan
;
    'Ibrar, Aliya'
;
Department of Chemistry
Quaid-i-Azam University
Islamabad 45320
Pakistan
;
    'Bolte, Michael'
;
Institut f\"ur Anorganische Chemie
J. W. Goethe-Universit\"at Frankfurt
Max-von-Laue-Str.7
60438 Frankfurt/Main
Germany
;
data_I
_audit_creation_method     SHELXL97
_chemical_name_systematic
;
<i>N</i>-(3-Bromophenyl)-3,4,5-trimethoxybenzamide
;
_chemical_name_common     ?
_chemical_formula_moiety     'C16 H16 Br N O4'
_chemical_formula_sum     'C16 H16 Br N O4'
_chemical_formula_iupac     'C16 H16 Br N O4'
_chemical_formula_weight     366.21
_chemical_melting_point     ?
_symmetry_cell_setting     orthorhombic
_symmetry_space_group_name_H-M     'P n a 21'
_symmetry_space_group_name_Hall     'P 2c -2n'
loop_
    _symmetry_equiv_pos_as_xyz
    'x, y, z'
    '-x, -y, z+1/2'
    'x+1/2, -y+1/2, z'
    '-x+1/2, y+1/2, z+1/2'
_cell_length_a     13.3085(8)
_cell_length_b     4.9953(3)
_cell_length_c     23.4061(12)
_cell_angle_alpha     90.00
_cell_angle_beta     90.00
_cell_angle_gamma     90.00
_cell_volume     1556.04(15)
_cell_formula_units_Z     4
_cell_measurement_reflns_used     11796
_cell_measurement_theta_min     3.5
_cell_measurement_theta_max     26.7
_cell_measurement_temperature     173(2)
_exptl_crystal_description     plate
_exptl_crystal_colour     colourless
_exptl_crystal_size_max     0.37
_exptl_crystal_size_mid     0.34
_exptl_crystal_size_min     0.19
_exptl_crystal_density_diffrn     1.563
_exptl_crystal_density_meas     ?
_exptl_crystal_density_method     'not measured'
_exptl_crystal_F_000     744
_exptl_absorpt_coefficient_mu     2.659
_exptl_absorpt_correction_type     multi-scan
_exptl_absorpt_process_details     '[MULABS (Spek, 2009; Blessing, 1995)]'
_exptl_absorpt_correction_T_min     0.4175
_exptl_absorpt_correction_T_max     0.6004
_exptl_special_details
;
;
_diffrn_ambient_temperature     173(2)
_diffrn_radiation_type     MoK\a
_diffrn_radiation_wavelength     0.71073
_diffrn_radiation_source     'fine-focus sealed tube'
_diffrn_radiation_monochromator     graphite
_diffrn_measurement_device_type     'Stoe IPDS II two-circle'
_diffrn_measurement_method     \w
_diffrn_detector_area_resol_mean     ?
_diffrn_reflns_number     11994
_diffrn_reflns_av_R_equivalents     0.0556
_diffrn_reflns_av_sigmaI/netI     0.0371
_diffrn_reflns_theta_min     3.48
_diffrn_reflns_theta_max     26.33
_diffrn_reflns_theta_full     25.00
_diffrn_measured_fraction_theta_max     0.998
_diffrn_measured_fraction_theta_full     0.998
_diffrn_reflns_limit_h_min     -16
_diffrn_reflns_limit_h_max     16
_diffrn_reflns_limit_k_min     -6
_diffrn_reflns_limit_k_max     6
_diffrn_reflns_limit_l_min     -29
_diffrn_reflns_limit_l_max     26
_diffrn_standards_number     0
_diffrn_standards_interval_count     .
_diffrn_standards_interval_time     .
_diffrn_standards_decay_%     ?
_refine_special_details
;
Refinement of <i>F</i>^2^ against ALL reflections. The weighted <i>R</i>-factor
<i>wR</i> and goodness of fit <i>S</i> are based on <i>F</i>^2^, conventional
<i>R</i>-factors <i>R</i> are based on <i>F</i>, with <i>F</i> set to zero for
negative <i>F</i>^2^. The threshold expression of <i>F</i>^2^ >
\s(<i>F</i>^2^) is used only for calculating <i>R</i>-factors(gt) <i>etc</i>.
and is not relevant to the choice of reflections for refinement.
<i>R</i>-factors based on <i>F</i>^2^ are statistically about twice as large
as those based on <i>F</i>, and <i>R</i>- factors based on ALL data will be
even larger.
;
_reflns_number_total     3028
_reflns_number_gt     2748
_reflns_threshold_expression     I>2\s(I)
_refine_ls_structure_factor_coef     Fsqd
_refine_ls_matrix_type     full
_refine_ls_R_factor_all     0.0374
_refine_ls_R_factor_gt     0.0329
_refine_ls_wR_factor_gt     0.0741
_refine_ls_wR_factor_ref     0.0759
_refine_ls_goodness_of_fit_ref     0.993
_refine_ls_restrained_S_all     0.993
_refine_ls_number_reflns     3028
_refine_ls_number_parameters     207
_refine_ls_number_restraints     1
_refine_ls_hydrogen_treatment     mixed
_refine_ls_weighting_scheme     calc
_refine_ls_weighting_details
               'calc w = 1/[\s^2^(Fo^2^)+(0.0493P)^2^] where P=(Fo^2^+2Fc^2^)/3'
_atom_sites_solution_hydrogens     geom
_atom_sites_solution_primary     direct
_atom_sites_solution_secondary     difmap
_refine_ls_shift/su_max     0.000
_refine_ls_shift/su_mean     0.000
_refine_diff_density_max     0.462
_refine_diff_density_min     -0.391
_refine_ls_extinction_method     'SHELXL97 (Sheldrick, 2008)'
_refine_ls_extinction_coef     0.0168(10)
_refine_ls_extinction_expression
                                  'Fc^*^=kFc[1+0.001xFc^2^\l^3^/sin(2\q)]^-1/4^'
_refine_ls_abs_structure_details     'Flack (1983), with 1405 Friedel pairs'
_refine_ls_abs_structure_Flack     0.001(8)
loop_
    _atom_type_symbol
    _atom_type_description
    _atom_type_scat_dispersion_real
    _atom_type_scat_dispersion_imag
    _atom_type_scat_source
    'C' 'C' 0.0033 0.0016
                         'International Tables Vol C Tables 4.2.6.8 and 6.1.1.4'
    'H' 'H' 0.0000 0.0000
                         'International Tables Vol C Tables 4.2.6.8 and 6.1.1.4'
    'Br' 'Br' -0.2901 2.4595
                         'International Tables Vol C Tables 4.2.6.8 and 6.1.1.4'
    'N' 'N' 0.0061 0.0033
                         'International Tables Vol C Tables 4.2.6.8 and 6.1.1.4'
    'O' 'O' 0.0106 0.0060
                         'International Tables Vol C Tables 4.2.6.8 and 6.1.1.4'
_computing_data_collection     'X-AREA (Stoe & Cie, 2001)'
_computing_cell_refinement     'X-AREA (Stoe & Cie, 2001)'
_computing_data_reduction     'X-AREA (Stoe & Cie, 2001)'
_computing_structure_solution     'SHELXS97 (Sheldrick, 2008)'
_computing_structure_refinement     'SHELXL97 (Sheldrick, 2008)'
_computing_molecular_graphics     'PLATON (Spek, 2009)'
_computing_publication_material     'SHELXL97 (Sheldrick, 2008)'
loop_
    _atom_site_type_symbol
    _atom_site_label
    _atom_site_fract_x
    _atom_site_fract_y
    _atom_site_fract_z
    _atom_site_U_iso_or_equiv
    _atom_site_adp_type
    _atom_site_calc_flag
    _atom_site_refinement_flags
    _atom_site_occupancy
    _atom_site_disorder_assembly
    _atom_site_disorder_group
    Br Br1 0.19897(2) 0.79946(7) 0.12371(2) 0.04356(13) Uani d . 1 . .
    N N1 0.52764(18) 0.5080(5) 0.23414(11) 0.0203(5) Uani d . 1 . .
    H H1 0.546(3) 0.351(8) 0.2441(17) 0.023(9) Uiso d . 1 . .
    O O1 0.51118(18) 0.9515(4) 0.25246(10) 0.0285(5) Uani d . 1 . .
    O O2 0.62891(16) 0.9862(4) 0.46087(9) 0.0276(4) Uani d . 1 . .
    O O3 0.78413(15) 0.6364(4) 0.46308(10) 0.0259(4) Uani d . 1 . .
    O O4 0.82971(16) 0.3369(4) 0.37342(10) 0.0276(5) Uani d . 1 . .
    C C1 0.5457(2) 0.7303(5) 0.26493(13) 0.0204(6) Uani d . 1 . .
    C C11 0.4666(2) 0.4924(5) 0.18432(13) 0.0220(6) Uani d . 1 . .
    C C12 0.3799(2) 0.6447(6) 0.17818(13) 0.0246(6) Uani d . 1 . .
    H H12 0.3613 0.7724 0.2063 0.030 Uiso calc R 1 . .
    C C13 0.3216(2) 0.6057(6) 0.13014(16) 0.0279(6) Uani d . 1 . .
    C C14 0.3467(3) 0.4244(7) 0.08727(14) 0.0334(7) Uani d . 1 . .
    H H14 0.3060 0.4043 0.0542 0.040 Uiso calc R 1 . .
    C C15 0.4334(3) 0.2740(7) 0.09471(15) 0.0332(7) Uani d . 1 . .
    H H15 0.4520 0.1466 0.0665 0.040 Uiso calc R 1 . .
    C C16 0.4931(3) 0.3066(6) 0.14241(13) 0.0270(6) Uani d . 1 . .
    H H16 0.5523 0.2022 0.1467 0.032 Uiso calc R 1 . .
    C C21 0.6099(2) 0.6961(5) 0.31655(12) 0.0201(5) Uani d . 1 . .
    C C22 0.5883(2) 0.8619(5) 0.36327(13) 0.0220(6) Uani d . 1 . .
    H H22 0.5343 0.9859 0.3614 0.026 Uiso calc R 1 . .
    C C23 0.6460(2) 0.8435(5) 0.41199(12) 0.0206(6) Uani d . 1 . .
    C C24 0.7280(2) 0.6655(5) 0.41433(13) 0.0210(6) Uani d . 1 . .
    C C25 0.7487(2) 0.5016(5) 0.36721(13) 0.0201(5) Uani d . 1 . .
    C C26 0.6890(2) 0.5141(5) 0.31853(13) 0.0213(6) Uani d . 1 . .
    H H26 0.7021 0.3997 0.2870 0.026 Uiso calc R 1 . .
    C C27 0.5500(2) 1.1804(6) 0.45934(14) 0.0279(6) Uani d . 1 . .
    H H27A 0.5610 1.3033 0.4273 0.042 Uiso calc R 1 . .
    H H27B 0.5495 1.2817 0.4952 0.042 Uiso calc R 1 . .
    H H27C 0.4853 1.0895 0.4545 0.042 Uiso calc R 1 . .
    C C28 0.8483(3) 0.8582(7) 0.47549(15) 0.0337(7) Uani d . 1 . .
    H H28A 0.9001 0.8727 0.4459 0.051 Uiso calc R 1 . .
    H H28B 0.8805 0.8308 0.5127 0.051 Uiso calc R 1 . .
    H H28C 0.8086 1.0232 0.4764 0.051 Uiso calc R 1 . .
    C C29 0.8502(2) 0.1607(6) 0.32691(15) 0.0287(7) Uani d . 1 . .
    H H29A 0.7910 0.0496 0.3194 0.043 Uiso calc R 1 . .
    H H29B 0.9074 0.0456 0.3366 0.043 Uiso calc R 1 . .
    H H29C 0.8664 0.2659 0.2928 0.043 Uiso calc R 1 . .
loop_
    _atom_site_aniso_label
    _atom_site_aniso_U_11
    _atom_site_aniso_U_22
    _atom_site_aniso_U_33
    _atom_site_aniso_U_12
    _atom_site_aniso_U_13
    _atom_site_aniso_U_23
    Br1 0.02770(15) 0.0536(2) 0.0494(2) 0.00300(13) -0.0092(2) 0.0107(3)
    N1 0.0287(12) 0.0138(10) 0.0184(12) -0.0002(9) -0.0028(10) -0.0013(9)
    O1 0.0429(12) 0.0152(9) 0.0273(11) 0.0026(8) -0.0104(10) -0.0011(8)
    O2 0.0303(11) 0.0332(10) 0.0192(10) 0.0084(8) -0.0025(9) -0.0069(9)
    O3 0.0274(10) 0.0289(10) 0.0214(11) -0.0008(8) -0.0053(8) 0.0023(8)
    O4 0.0232(10) 0.0286(11) 0.0311(12) 0.0097(8) -0.0021(9) -0.0039(9)
    C1 0.0237(13) 0.0175(12) 0.0199(14) -0.0026(9) 0.0012(11) 0.0009(10)
    C11 0.0280(14) 0.0206(11) 0.0176(14) -0.0031(11) 0.0002(11) 0.0026(11)
    C12 0.0277(15) 0.0248(13) 0.0212(14) -0.0013(11) -0.0001(12) 0.0019(11)
    C13 0.0250(12) 0.0337(13) 0.0251(18) -0.0052(10) 0.0008(13) 0.0053(14)
    C14 0.0352(17) 0.0428(17) 0.0223(16) -0.0146(14) -0.0052(13) 0.0034(14)
    C15 0.0402(19) 0.0357(17) 0.0235(17) -0.0072(14) 0.0011(14) -0.0058(13)
    C16 0.0326(16) 0.0253(14) 0.0232(16) -0.0008(12) 0.0003(12) -0.0039(11)
    C21 0.0225(14) 0.0169(11) 0.0208(14) -0.0018(10) -0.0025(10) 0.0014(11)
    C22 0.0244(14) 0.0184(12) 0.0232(15) 0.0018(10) 0.0007(12) -0.0005(10)
    C23 0.0242(14) 0.0197(13) 0.0178(14) -0.0015(10) 0.0040(11) -0.0035(11)
    C24 0.0215(13) 0.0229(13) 0.0186(14) -0.0018(10) -0.0016(11) 0.0009(11)
    C25 0.0181(12) 0.0185(13) 0.0238(15) -0.0001(10) 0.0005(11) 0.0021(10)
    C26 0.0243(14) 0.0191(12) 0.0205(14) -0.0010(10) 0.0029(11) -0.0019(10)
    C27 0.0324(16) 0.0244(14) 0.0269(16) 0.0064(12) 0.0015(13) -0.0055(12)
    C28 0.0318(17) 0.0352(17) 0.0341(19) -0.0032(14) -0.0116(14) -0.0036(14)
    C29 0.0296(16) 0.0257(15) 0.0308(17) 0.0070(12) 0.0062(13) -0.0021(13)
_geom_special_details
;
All e.s.d.'s (except the e.s.d. in the dihedral angle between two l.s. planes)
are estimated using the full covariance matrix. The cell e.s.d.'s are taken
into account individually in the estimation of e.s.d.'s in distances, angles
and torsion angles; correlations between e.s.d.'s in cell parameters are only
used when they are defined by crystal symmetry. An approximate (isotropic)
treatment of cell e.s.d.'s is used for estimating e.s.d.'s involving l.s.
planes.
;
loop_
    _geom_bond_atom_site_label_1
    _geom_bond_atom_site_label_2
    _geom_bond_site_symmetry_2
    _geom_bond_distance
    _geom_bond_publ_flag
    Br1 C13 . 1.903(3) ?
    N1 C1 . 1.346(4) ?
    N1 C11 . 1.423(4) ?
    N1 H1 . 0.85(4) ?
    O1 C1 . 1.232(3) ?
    O2 C23 . 1.367(3) ?
    O2 C27 . 1.431(3) ?
    O3 C24 . 1.371(4) ?
    O3 C28 . 1.429(4) ?
    O4 C25 . 1.363(3) ?
    O4 C29 . 1.426(4) ?
    C1 C21 . 1.490(4) ?
    C11 C12 . 1.389(4) ?
    C11 C16 . 1.396(4) ?
    C12 C13 . 1.380(5) ?
    C12 H12 . 0.9500 ?
    C13 C14 . 1.393(5) ?
    C14 C15 . 1.388(5) ?
    C14 H14 . 0.9500 ?
    C15 C16 . 1.379(4) ?
    C15 H15 . 0.9500 ?
    C16 H16 . 0.9500 ?
    C21 C26 . 1.392(4) ?
    C21 C22 . 1.401(4) ?
    C22 C23 . 1.378(4) ?
    C22 H22 . 0.9500 ?
    C23 C24 . 1.409(4) ?
    C24 C25 . 1.401(4) ?
    C25 C26 . 1.391(4) ?
    C26 H26 . 0.9500 ?
    C27 H27A . 0.9800 ?
    C27 H27B . 0.9800 ?
    C27 H27C . 0.9800 ?
    C28 H28A . 0.9800 ?
    C28 H28B . 0.9800 ?
    C28 H28C . 0.9800 ?
    C29 H29A . 0.9800 ?
    C29 H29B . 0.9800 ?
    C29 H29C . 0.9800 ?
loop_
    _geom_angle_atom_site_label_1
    _geom_angle_atom_site_label_2
    _geom_angle_atom_site_label_3
    _geom_angle_site_symmetry_1
    _geom_angle_site_symmetry_3
    _geom_angle
    _geom_angle_publ_flag
    C1 N1 C11 . . 125.9(2) ?
    C1 N1 H1 . . 124(2) ?
    C11 N1 H1 . . 110(2) ?
    C23 O2 C27 . . 117.1(2) ?
    C24 O3 C28 . . 114.4(2) ?
    C25 O4 C29 . . 116.3(2) ?
    O1 C1 N1 . . 123.2(3) ?
    O1 C1 C21 . . 120.6(2) ?
    N1 C1 C21 . . 116.2(2) ?
    C12 C11 C16 . . 120.1(3) ?
    C12 C11 N1 . . 121.9(3) ?
    C16 C11 N1 . . 117.9(3) ?
    C13 C12 C11 . . 118.3(3) ?
    C13 C12 H12 . . 120.8 ?
    C11 C12 H12 . . 120.8 ?
    C12 C13 C14 . . 122.9(3) ?
    C12 C13 Br1 . . 118.4(3) ?
    C14 C13 Br1 . . 118.7(2) ?
    C15 C14 C13 . . 117.5(3) ?
    C15 C14 H14 . . 121.3 ?
    C13 C14 H14 . . 121.3 ?
    C16 C15 C14 . . 121.1(3) ?
    C16 C15 H15 . . 119.5 ?
    C14 C15 H15 . . 119.5 ?
    C15 C16 C11 . . 120.1(3) ?
    C15 C16 H16 . . 119.9 ?
    C11 C16 H16 . . 119.9 ?
    C26 C21 C22 . . 121.0(3) ?
    C26 C21 C1 . . 122.4(2) ?
    C22 C21 C1 . . 116.6(2) ?
    C23 C22 C21 . . 119.5(3) ?
    C23 C22 H22 . . 120.3 ?
    C21 C22 H22 . . 120.3 ?
    O2 C23 C22 . . 124.4(3) ?
    O2 C23 C24 . . 115.2(2) ?
    C22 C23 C24 . . 120.4(3) ?
    O3 C24 C25 . . 119.1(3) ?
    O3 C24 C23 . . 121.4(2) ?
    C25 C24 C23 . . 119.4(3) ?
    O4 C25 C26 . . 124.5(3) ?
    O4 C25 C24 . . 115.1(3) ?
    C26 C25 C24 . . 120.4(2) ?
    C25 C26 C21 . . 119.3(3) ?
    C25 C26 H26 . . 120.4 ?
    C21 C26 H26 . . 120.4 ?
    O2 C27 H27A . . 109.5 ?
    O2 C27 H27B . . 109.5 ?
    H27A C27 H27B . . 109.5 ?
    O2 C27 H27C . . 109.5 ?
    H27A C27 H27C . . 109.5 ?
    H27B C27 H27C . . 109.5 ?
    O3 C28 H28A . . 109.5 ?
    O3 C28 H28B . . 109.5 ?
    H28A C28 H28B . . 109.5 ?
    O3 C28 H28C . . 109.5 ?
    H28A C28 H28C . . 109.5 ?
    H28B C28 H28C . . 109.5 ?
    O4 C29 H29A . . 109.5 ?
    O4 C29 H29B . . 109.5 ?
    H29A C29 H29B . . 109.5 ?
    O4 C29 H29C . . 109.5 ?
    H29A C29 H29C . . 109.5 ?
    H29B C29 H29C . . 109.5 ?
loop_
    _geom_torsion_atom_site_label_1
    _geom_torsion_atom_site_label_2
    _geom_torsion_atom_site_label_3
    _geom_torsion_atom_site_label_4
    _geom_torsion_site_symmetry_1
    _geom_torsion_site_symmetry_2
    _geom_torsion_site_symmetry_3
    _geom_torsion_site_symmetry_4
    _geom_torsion
    _geom_torsion_publ_flag
    C11 N1 C1 O1 . . . . -0.9(5) ?
    C11 N1 C1 C21 . . . . 178.3(3) ?
    C1 N1 C11 C12 . . . . -35.8(4) ?
    C1 N1 C11 C16 . . . . 147.8(3) ?
    C16 C11 C12 C13 . . . . 0.3(4) ?
    N1 C11 C12 C13 . . . . -176.0(3) ?
    C11 C12 C13 C14 . . . . -1.2(4) ?
    C11 C12 C13 Br1 . . . . 176.5(2) ?
    C12 C13 C14 C15 . . . . 1.5(5) ?
    Br1 C13 C14 C15 . . . . -176.2(2) ?
    C13 C14 C15 C16 . . . . -1.0(5) ?
    C14 C15 C16 C11 . . . . 0.2(5) ?
    C12 C11 C16 C15 . . . . 0.2(4) ?
    N1 C11 C16 C15 . . . . 176.6(3) ?
    O1 C1 C21 C26 . . . . -146.1(3) ?
    N1 C1 C21 C26 . . . . 34.6(4) ?
    O1 C1 C21 C22 . . . . 32.5(4) ?
    N1 C1 C21 C22 . . . . -146.8(3) ?
    C26 C21 C22 C23 . . . . -0.3(4) ?
    C1 C21 C22 C23 . . . . -178.9(2) ?
    C27 O2 C23 C22 . . . . -4.6(4) ?
    C27 O2 C23 C24 . . . . 176.5(2) ?
    C21 C22 C23 O2 . . . . -176.9(3) ?
    C21 C22 C23 C24 . . . . 1.9(4) ?
    C28 O3 C24 C25 . . . . 111.7(3) ?
    C28 O3 C24 C23 . . . . -72.5(4) ?
    O2 C23 C24 O3 . . . . 1.4(4) ?
    C22 C23 C24 O3 . . . . -177.5(3) ?
    O2 C23 C24 C25 . . . . 177.1(2) ?
    C22 C23 C24 C25 . . . . -1.8(4) ?
    C29 O4 C25 C26 . . . . -2.5(4) ?
    C29 O4 C25 C24 . . . . 177.7(3) ?
    O3 C24 C25 O4 . . . . -4.4(4) ?
    C23 C24 C25 O4 . . . . 179.8(2) ?
    O3 C24 C25 C26 . . . . 175.8(3) ?
    C23 C24 C25 C26 . . . . 0.0(4) ?
    O4 C25 C26 C21 . . . . -178.2(2) ?
    C24 C25 C26 C21 . . . . 1.6(4) ?
    C22 C21 C26 C25 . . . . -1.5(4) ?
    C1 C21 C26 C25 . . . . 177.1(3) ?
loop_
    _geom_hbond_atom_site_label_D
    _geom_hbond_atom_site_label_H
    _geom_hbond_atom_site_label_A
    _geom_hbond_site_symmetry_A
    _geom_hbond_distance_DH
    _geom_hbond_distance_HA
    _geom_hbond_distance_DA
    _geom_hbond_angle_DHA
    N1 H1 O1 1_545 0.85(4) 2.06(4) 2.821(3) 149(3)
