# Supplementary material for: N-(3-Bromo­phen­yl)-3,4,5-trimethoxy­benzamide
Source: Acta Crystallogr Sect E Struct Rep Online. 2009 Jun 6;65(Pt 7):o1470. doi: 10.1107/S1600536809020509 (PMC2969324; doi:10.1107/S1600536809020509)
Supplement: Supplementary file 2 [file e-65-o1470-Isup2.hkl]

# 
# h,k,l, Fc-squared, Fo-squared, sigma(Fo-squared) and status flag 
# 
data_I
_shelx_title ' sa24 in Pna21' 
_shelx_refln_list_code          4 
_shelx_F_calc_maximum      194.29 
_exptl_crystal_F_000       744.00 
_reflns_d_resolution_high  0.8012 
 
loop_ 
 _symmetry_equiv_pos_as_xyz 
 'x, y, z' 
 '-x, -y, z+1/2' 
 'x+1/2, -y+1/2, z' 
 '-x+1/2, y+1/2, z+1/2' 
 
_cell_length_a    13.3085 
_cell_length_b     4.9953 
_cell_length_c    23.4061 
_cell_angle_alpha  90.000 
_cell_angle_beta   90.000 
_cell_angle_gamma  90.000 
 
_shelx_F_squared_multiplier     1.000 
 
loop_ 
 _refln_index_h 
 _refln_index_k 
 _refln_index_l 
 _refln_F_squared_calc 
 _refln_F_squared_meas 
 _refln_F_squared_sigma 
 _refln_observed_status 
   2   0 -29       56.46       86.52     40.43 o 
   0   0 -28      107.35      108.14     25.33 o 
   2   0 -28      306.84      294.40     15.55 o 
   4   0 -28       44.20       51.91     17.37 o 
   1   1 -28       62.21       81.31     13.47 o 
   2   1 -28      272.53      303.00     13.51 o 
   3   1 -28        1.09       17.30     11.87 o 
   2   0 -27      443.23      457.35     20.23 o 
   4   0 -27      118.38      131.46     18.71 o 
   6   0 -27      239.93      242.37     20.69 o 
   0   1 -27      284.19      287.20     20.94 o 
   1   1 -27       18.16       45.58     12.81 o 
   2   1 -27      275.88      333.54     13.96 o 
   3   1 -27       11.30       12.94     11.26 o 
   4   1 -27      176.53      148.22     13.03 o 
   5   1 -27       46.15       50.53     14.09 o 
   1   2 -27       66.93       86.18     11.56 o 
   2   2 -27      143.59      167.75     12.38 o 
   3   2 -27       11.85       10.25     11.96 o 
   0   0 -26      128.55      126.35     26.47 o 
   2   0 -26      492.48      554.25     19.95 o 
   4   0 -26      143.92      158.81     19.29 o 
   6   0 -26       37.70       64.54     18.77 o 
   1   1 -26       53.62       74.16     13.78 o 
   2   1 -26       77.36       95.33     14.82 o 
   3   1 -26      572.37      636.82     19.60 o 
   4   1 -26      130.29      145.37     10.97 o 
   5   1 -26      113.86      148.74     14.62 o 
   6   1 -26       35.47       32.03     12.34 o 
   7   1 -26       11.80       21.65     15.04 o 
   0   2 -26       28.88       23.31     14.07 o 
   1   2 -26      324.77      377.29     12.43 o 
   2   2 -26      132.89      133.60     12.44 o 
   3   2 -26        1.94        4.94     11.86 o 
   4   2 -26      172.07      179.38     12.10 o 
   5   2 -26      125.83      140.67     12.87 o 
   2   0 -25      298.14      331.60     19.46 o 
   4   0 -25      295.44      314.98     21.10 o 
   6   0 -25      701.74      793.96     76.92 o 
   8   0 -25      472.81      476.61     22.00 o 
   0   1 -25      500.07      536.14     22.80 o 
   1   1 -25       86.02      102.22     14.45 o 
   2   1 -25       72.88       85.10     11.85 o 
   3   1 -25      128.52      140.43     12.76 o 
   4   1 -25       38.87       48.29     12.96 o 
   5   1 -25       35.23       43.76     13.87 o 
   6   1 -25       43.30       63.33     13.22 o 
   7   1 -25       43.38       29.80     16.04 o 
   8   1 -25      227.18      264.32     13.83 o 
   1   2 -25       23.05       17.24      9.70 o 
   2   2 -25      126.13      144.34     12.39 o 
   3   2 -25       70.04      101.55     13.11 o 
   4   2 -25      342.53      381.94     15.42 o 
   5   2 -25      418.83      448.83     23.10 o 
   6   2 -25       11.46       27.71     14.58 o 
   0   3 -25      251.81      229.45     17.67 o 
   1   3 -25        8.85       13.73     12.28 o 
   2   3 -25       88.91       88.61     12.52 o 
   3   3 -25       52.76       36.08     20.39 o 
   0   0 -24     1623.74     1805.05     79.55 o 
   2   0 -24     1817.68     2028.51     28.43 o 
   4   0 -24       17.66       30.64     21.48 o 
   6   0 -24      187.41      207.54     23.21 o 
   8   0 -24      154.07      216.04     20.02 o 
   1   1 -24      318.76      348.39     15.04 o 
   2   1 -24      468.87      526.04     14.12 o 
   3   1 -24      121.04      108.54     11.44 o 
   4   1 -24     1330.97     1495.85     55.10 o 
   5   1 -24       73.53       69.54     12.38 o 
   6   1 -24       61.63       82.47     14.47 o 
   7   1 -24      164.31      160.36     14.43 o 
   8   1 -24      125.01      119.69     13.50 o 
   9   1 -24       52.50       36.01     13.01 o 
   0   2 -24      154.07      164.52     16.45 o 
   1   2 -24      235.20      262.69     12.48 o 
   2   2 -24      282.99      282.47     13.59 o 
   3   2 -24      136.83      133.76     11.33 o 
   4   2 -24      124.85      136.14     12.86 o 
   5   2 -24       66.76       62.58     13.57 o 
   6   2 -24       64.14       69.00     14.84 o 
   7   2 -24       11.85       26.90     13.66 o 
   1   3 -24      146.80      147.95     11.65 o 
   2   3 -24       10.61       23.50     12.54 o 
   3   3 -24       20.13       38.95     11.64 o 
   4   3 -24      235.71      214.78     13.27 o 
   5   3 -24      221.50      206.00     15.54 o 
   2   0 -23      301.41      317.02     25.49 o 
   4   0 -23      266.36      327.73     28.78 o 
   6   0 -23      660.96      788.08     70.02 o 
   8   0 -23       45.13       26.66     25.38 o 
  10   0 -23      137.48      111.45     22.49 o 
   0   1 -23      797.92      878.48     51.91 o 
   1   1 -23       94.35       98.00     12.91 o 
   2   1 -23      362.43      391.85     16.21 o 
   3   1 -23      101.78      122.13     12.54 o 
   4   1 -23      435.49      453.48     14.36 o 
   5   1 -23       45.25       50.37     12.61 o 
   6   1 -23      368.39      402.74     27.33 o 
   7   1 -23        7.16       50.95     16.67 o 
   8   1 -23      344.83      399.93     15.56 o 
   9   1 -23       84.48       96.56     12.58 o 
   1   2 -23       70.31       70.54     11.95 o 
   2   2 -23      178.44      182.98     12.41 o 
   3   2 -23      376.26      378.91     13.78 o 
   4   2 -23      463.16      459.37     16.02 o 
   5   2 -23       94.07      105.72     16.35 o 
   6   2 -23      424.56      389.47     15.40 o 
   7   2 -23       56.98       53.65     12.81 o 
   8   2 -23      189.70      193.36     26.41 o 
   0   3 -23       91.02      110.24     18.46 o 
   1   3 -23      540.94      544.21     13.39 o 
   2   3 -23       69.83       64.11     11.03 o 
   3   3 -23      116.94      117.72     11.13 o 
   4   3 -23        1.15        2.56     12.86 o 
   5   3 -23       35.85       34.12     12.66 o 
   6   3 -23        1.98       19.46     14.96 o 
   0   0 -22     2463.59     2716.51     40.14 o 
   2   0 -22      330.66      304.53     19.57 o 
   4   0 -22      155.11      130.30     19.18 o 
   6   0 -22       69.00      114.25     19.21 o 
   8   0 -22      637.07      729.11    107.55 o 
  10   0 -22      777.05      674.11     29.59 o 
   1   1 -22      168.02      188.02     13.00 o 
   2   1 -22      212.87      246.36     13.10 o 
   3   1 -22      730.35      782.14     27.72 o 
   4   1 -22      326.26      350.57     14.81 o 
   5   1 -22      238.56      232.01     13.08 o 
   6   1 -22      934.84      967.02     56.41 o 
   7   1 -22       62.32       88.84     14.31 o 
   8   1 -22      261.56      236.89     13.62 o 
   9   1 -22        0.93        8.71     12.85 o 
  10   1 -22       26.29       39.00     13.00 o 
   0   2 -22      504.99      522.05     17.12 o 
   1   2 -22       69.29       80.56     11.52 o 
   2   2 -22      459.07      469.66     14.53 o 
   3   2 -22       12.90       32.18     11.38 o 
   4   2 -22       50.29       51.19     13.68 o 
   5   2 -22      103.41      117.67     13.79 o 
   6   2 -22       32.83       33.20     13.96 o 
   7   2 -22      128.61      134.61     17.67 o 
   8   2 -22      104.31       90.69     15.48 o 
   9   2 -22      103.65       98.10     14.34 o 
   1   3 -22      219.69      226.82     13.16 o 
   2   3 -22       95.85       94.53     12.09 o 
   3   3 -22      121.77      137.36     12.72 o 
   4   3 -22      170.85      156.25     13.16 o 
   5   3 -22      604.88      571.12     24.28 o 
   6   3 -22       63.21       51.44     13.61 o 
   7   3 -22      211.72      208.33     17.48 o 
   0   4 -22        2.44       -6.25     19.09 o 
   1   4 -22      108.85      111.81     14.92 o 
   2   4 -22      116.02      128.47     14.62 o 
   2   0 -21     2626.42     3019.72    134.08 o 
   4   0 -21      606.18      636.83     32.63 o 
   6   0 -21      631.48      631.82     83.66 o 
   8   0 -21      176.22      132.27     21.86 o 
  10   0 -21        6.72      -17.85     36.50 o 
   0   1 -21     3944.17     4018.96    125.71 o 
   1   1 -21      178.76      202.63     12.40 o 
   2   1 -21      610.13      625.32     26.75 o 
   3   1 -21      736.36      784.87     26.48 o 
   4   1 -21       59.69       71.11     12.88 o 
   5   1 -21      289.42      302.01     17.50 o 
   6   1 -21       75.53       63.49     15.31 o 
   7   1 -21       44.37       68.79     15.45 o 
   8   1 -21      298.10      333.88     15.58 o 
   9   1 -21      120.68      112.06     15.24 o 
  10   1 -21      625.02      661.15     27.05 o 
  11   1 -21       38.24       43.77     15.27 o 
   1   2 -21      112.89      132.07     11.99 o 
   2   2 -21      441.13      486.89     17.47 o 
   3   2 -21       45.60       71.99     13.11 o 
   4   2 -21       81.14      103.98     13.38 o 
   5   2 -21      344.33      341.53     14.99 o 
   6   2 -21      735.10      739.53     33.17 o 
   7   2 -21      147.71      148.51     14.66 o 
   8   2 -21       42.39       38.41     13.78 o 
   9   2 -21       37.90       61.27     13.90 o 
  10   2 -21        5.41       28.37     12.98 o 
   0   3 -21      282.70      304.37     21.68 o 
   1   3 -21      299.94      316.23     15.42 o 
   2   3 -21       67.09       68.53     11.51 o 
   3   3 -21      156.58      164.13     12.20 o 
   4   3 -21       41.81       47.00     13.94 o 
   5   3 -21        3.13        1.78     14.04 o 
   6   3 -21       40.68       67.81     15.36 o 
   7   3 -21       30.17       34.65     14.01 o 
   8   3 -21      102.61       83.85     13.78 o 
   1   4 -21      147.14      145.03     12.98 o 
   2   4 -21      125.16      105.97     13.58 o 
   3   4 -21      111.76      105.79     14.28 o 
   4   4 -21       80.29       64.93     15.37 o 
   0   0 -20     5420.44     6015.13     73.61 o 
   2   0 -20     3838.23     4096.56    190.80 o 
   4   0 -20       52.04       46.61     19.78 o 
   6   0 -20      758.74      849.85     96.08 o 
   8   0 -20      730.70      703.00     51.16 o 
  10   0 -20      312.70      272.13     22.52 o 
  12   0 -20      370.37      267.79     21.75 o 
   1   1 -20     1453.24     1489.97     32.87 o 
   2   1 -20      743.23      796.39     31.24 o 
   3   1 -20      130.63      147.57     13.46 o 
   4   1 -20     1213.51     1301.97     68.43 o 
   5   1 -20      332.53      314.00     16.72 o 
   6   1 -20      774.82      790.81     34.20 o 
   7   1 -20      193.81      181.16     15.64 o 
   8   1 -20      196.31      171.09     13.57 o 
   9   1 -20       22.92       47.79     15.01 o 
  10   1 -20       52.13       66.33     13.02 o 
  11   1 -20       22.59       32.74     13.34 o 
   0   2 -20      797.13      780.13     42.25 o 
   1   2 -20      159.25      149.66     11.37 o 
   2   2 -20      364.43      384.08     13.93 o 
   3   2 -20      422.62      406.39     14.22 o 
   4   2 -20       80.44       79.28     12.35 o 
   5   2 -20      267.72      236.78     16.10 o 
   6   2 -20      177.65      207.11     15.58 o 
   7   2 -20       21.05       35.61     14.12 o 
   8   2 -20      230.88      231.57     14.87 o 
   9   2 -20      115.74      144.66     13.42 o 
  10   2 -20      274.76      297.86     19.55 o 
   1   3 -20        3.49        6.53     11.69 o 
   2   3 -20      158.57      144.99     14.19 o 
   3   3 -20      664.71      638.18     22.38 o 
   4   3 -20      241.34      215.41     14.52 o 
   5   3 -20       24.76       20.53     15.12 o 
   6   3 -20      176.32      172.44     15.33 o 
   7   3 -20      108.70      123.85     15.22 o 
   8   3 -20        4.93       30.56     17.13 o 
   9   3 -20      106.00      112.36     15.29 o 
   0   4 -20       15.80       53.13     18.14 o 
   1   4 -20      265.06      278.51     14.35 o 
   2   4 -20      136.25      130.35     14.46 o 
   3   4 -20      122.36      138.14     15.95 o 
   4   4 -20      118.72       94.50     16.82 o 
   5   4 -20       56.23       42.05     12.92 o 
   2   0 -19       26.31       18.63     18.69 o 
   4   0 -19     1653.18     1798.15    122.31 o 
   6   0 -19     2482.78     2238.47    147.65 o 
   8   0 -19      784.25      733.33     30.13 o 
  10   0 -19      126.30      145.45     26.95 o 
  12   0 -19      209.47      216.57     26.17 o 
   0   1 -19      878.24      943.38     29.22 o 
   1   1 -19      342.70      358.31     15.10 o 
   2   1 -19      417.38      438.41     15.40 o 
   3   1 -19      193.34      192.17     14.50 o 
   4   1 -19      173.67      165.82     14.05 o 
   5   1 -19       27.67       27.67     13.69 o 
   6   1 -19      296.39      295.77     15.12 o 
   7   1 -19      139.46      146.32     16.03 o 
   8   1 -19     1018.89      982.91     35.27 o 
   9   1 -19       44.13       41.68     14.62 o 
  10   1 -19      602.20      615.38     17.77 o 
  11   1 -19       69.37       57.60     15.70 o 
  12   1 -19      243.93      218.85     22.05 o 
   1   2 -19      458.06      486.38     13.46 o 
   2   2 -19      326.74      332.10     15.57 o 
   3   2 -19      485.79      483.63     18.46 o 
   4   2 -19      686.19      630.23     23.82 o 
   5   2 -19      415.15      402.90     14.53 o 
   6   2 -19      449.07      432.03     22.98 o 
   7   2 -19      124.58      138.32     14.66 o 
   8   2 -19      205.15      189.52     17.64 o 
   9   2 -19      124.11      112.97     13.49 o 
  10   2 -19      199.97      201.67     13.86 o 
  11   2 -19      122.26      135.82     13.33 o 
   0   3 -19      865.22      807.17     49.55 o 
   1   3 -19      190.63      199.61     11.38 o 
   2   3 -19       32.93       25.81     13.21 o 
   3   3 -19       99.88      101.78     11.86 o 
   4   3 -19      130.47      126.87     14.36 o 
   5   3 -19       37.24       35.63     13.72 o 
   6   3 -19       16.69       45.15     13.93 o 
   7   3 -19      198.49      216.96     23.59 o 
   8   3 -19       84.88       71.70     15.18 o 
   9   3 -19      356.26      327.89     31.31 o 
   1   4 -19        7.14       17.00     12.35 o 
   2   4 -19      139.43      145.28     15.49 o 
   3   4 -19      236.77      212.26     16.55 o 
   4   4 -19       31.39       38.01     13.87 o 
   5   4 -19      154.10      177.54     14.58 o 
   6   4 -19       92.53       96.24     13.87 o 
   0   0 -18     4577.96     4894.40     64.80 o 
   2   0 -18     1000.63      976.94     39.38 o 
   4   0 -18      216.02      199.59     30.71 o 
   6   0 -18      216.87      205.51     22.18 o 
   8   0 -18      587.22      636.00     29.16 o 
  10   0 -18      876.38      903.39     30.07 o 
  12   0 -18     1806.74     1594.35     96.99 o 
   1   1 -18      132.40      140.39     15.03 o 
   2   1 -18       28.12       25.37     14.84 o 
   3   1 -18      157.62      151.72     13.47 o 
   4   1 -18     1875.97     1890.74     68.19 o 
   5   1 -18      332.22      336.46     15.74 o 
   6   1 -18      636.83      630.28     16.33 o 
   7   1 -18       32.24       18.58     17.46 o 
   8   1 -18      284.61      297.37     21.79 o 
   9   1 -18       71.40       85.50     17.15 o 
  10   1 -18        3.17        2.39     17.69 o 
  11   1 -18       60.43       48.23     13.35 o 
  12   1 -18      165.14      186.35     14.96 o 
   0   2 -18      297.23      265.99     18.54 o 
   1   2 -18      379.24      410.10     13.36 o 
   2   2 -18     2120.73     2101.15    106.34 o 
   3   2 -18      704.78      700.79     28.14 o 
   4   2 -18      221.11      189.44     13.52 o 
   5   2 -18      248.47      227.60     14.27 o 
   6   2 -18       50.24       58.68     14.22 o 
   7   2 -18      324.65      339.66     15.56 o 
   8   2 -18      408.63      408.72     20.74 o 
   9   2 -18      355.98      341.16     17.33 o 
  10   2 -18      518.33      492.46     19.92 o 
  11   2 -18      102.87       82.05     13.49 o 
   1   3 -18       43.09       59.84     13.00 o 
   2   3 -18      133.51      150.17     13.65 o 
   3   3 -18     1753.25     1629.53     36.31 o 
   4   3 -18      960.10      913.90     25.92 o 
   5   3 -18      282.81      296.01     17.23 o 
   6   3 -18       99.88       94.12     14.76 o 
   7   3 -18      203.22      192.53     15.74 o 
   8   3 -18       67.54       77.84     16.70 o 
   9   3 -18       41.24       40.54     15.83 o 
  10   3 -18       37.91       37.77     13.66 o 
   0   4 -18      176.34      201.37     20.24 o 
   1   4 -18      460.88      414.77     15.95 o 
   2   4 -18      118.60      109.47     14.66 o 
   3   4 -18      334.34      289.67     15.43 o 
   4   4 -18       26.60       45.58     15.34 o 
   5   4 -18       88.12       90.12     14.05 o 
   6   4 -18      104.04      115.69     14.08 o 
   7   4 -18      276.22      295.52     14.71 o 
   2   0 -17     1449.76     1489.06    100.94 o 
   4   0 -17     1877.34     1800.83     73.22 o 
   6   0 -17     1475.87     1463.32     34.16 o 
   8   0 -17      957.15      878.06     28.68 o 
  10   0 -17       12.24       20.20     27.86 o 
  12   0 -17      154.65      124.12     35.13 o 
   0   1 -17     7133.15     7770.30    273.94 o 
   1   1 -17      313.15      337.43     15.81 o 
   2   1 -17     2336.45     2164.69     51.59 o 
   3   1 -17      426.29      414.96     14.93 o 
   4   1 -17       44.40       41.58     13.39 o 
   5   1 -17      287.90      289.22     14.37 o 
   6   1 -17      426.38      442.03     24.70 o 
   7   1 -17       93.23       89.89     16.68 o 
   8   1 -17      565.76      577.04     20.78 o 
   9   1 -17       14.46       23.20     14.43 o 
  10   1 -17      555.26      519.24     17.28 o 
  11   1 -17       28.06       37.10     15.26 o 
  12   1 -17      115.21       96.22     15.61 o 
  13   1 -17       30.42       37.23     12.68 o 
   1   2 -17      142.55      140.03     12.43 o 
   2   2 -17      600.75      622.47     25.34 o 
   3   2 -17     1844.56     1816.14     68.71 o 
   4   2 -17     1452.95     1467.58     59.33 o 
   5   2 -17      777.57      762.95     26.33 o 
   6   2 -17      946.83      859.04     25.09 o 
   7   2 -17       96.61       94.12     13.61 o 
   8   2 -17      303.24      284.85     20.55 o 
   9   2 -17       40.19       49.88     13.09 o 
  10   2 -17       94.00      118.36     19.95 o 
  11   2 -17       18.15       22.42     15.44 o 
  12   2 -17       71.77       65.34     14.00 o 
   0   3 -17       23.59       35.63     18.11 o 
   1   3 -17      458.22      468.76     19.08 o 
   2   3 -17      141.87      144.52     13.23 o 
   3   3 -17      819.26      743.20     17.98 o 
   4   3 -17      267.58      273.34     17.74 o 
   5   3 -17       97.15       68.87     15.32 o 
   6   3 -17       51.93       67.49     13.85 o 
   7   3 -17      529.02      500.62     20.56 o 
   8   3 -17      208.85      188.83     15.72 o 
   9   3 -17      379.64      352.63     17.09 o 
  10   3 -17      331.83      292.91     14.40 o 
   1   4 -17       78.15       81.07     14.59 o 
   2   4 -17        5.44       17.42     12.70 o 
   3   4 -17      213.29      231.82     16.44 o 
   4   4 -17       64.26       78.55     14.57 o 
   5   4 -17      426.53      425.63     17.72 o 
   6   4 -17        9.39       31.14     15.75 o 
   7   4 -17      191.68      158.50     15.47 o 
   8   4 -17       87.05       89.10     13.82 o 
   0   5 -17      264.24      251.65     18.48 o 
   1   5 -17      428.34      425.11     21.86 o 
   2   5 -17       22.73       21.53     12.68 o 
   0   0 -16     4127.74     4177.86     62.27 o 
   2   0 -16     1246.07     1285.99    114.23 o 
   4   0 -16      706.30      658.05     27.21 o 
   6   0 -16     1222.58     1171.92     29.33 o 
   8   0 -16     1381.43     1393.14     28.23 o 
  10   0 -16     2376.30     2090.71    151.01 o 
  12   0 -16       87.34       76.77     20.64 o 
   1   1 -16      216.50      209.69     12.46 o 
   2   1 -16     1132.74     1087.43     32.73 o 
   3   1 -16      830.18      795.43     24.96 o 
   4   1 -16     2644.56     2603.05     81.33 o 
   5   1 -16      173.68      179.48     14.79 o 
   6   1 -16     2257.80     2253.67     30.33 o 
   7   1 -16      289.21      296.61     18.97 o 
   8   1 -16      832.12      750.00     20.58 o 
   9   1 -16      177.02      158.03     15.97 o 
  10   1 -16       14.29       27.63     17.89 o 
  11   1 -16      201.59      179.67     17.32 o 
  12   1 -16      558.38      504.34     25.03 o 
  13   1 -16      422.79      378.59     18.84 o 
   0   2 -16      290.34      264.78     16.97 o 
   1   2 -16      344.42      361.64     14.15 o 
   2   2 -16     2068.93     1934.37     47.80 o 
   3   2 -16      478.11      442.84     14.90 o 
   4   2 -16      615.61      595.44     27.32 o 
   5   2 -16      214.49      218.30     15.23 o 
   6   2 -16      139.05      134.78     13.84 o 
   7   2 -16       24.78       40.63     15.29 o 
   8   2 -16      336.00      322.52     15.82 o 
   9   2 -16      157.01      176.81     13.80 o 
  10   2 -16      808.38      785.21     17.69 o 
  11   2 -16      235.10      206.60     15.75 o 
  12   2 -16      248.56      230.51     14.98 o 
   1   3 -16      358.22      346.19     15.47 o 
   2   3 -16      240.85      231.79     14.05 o 
   3   3 -16      340.49      327.91     13.14 o 
   4   3 -16      666.54      647.55     17.67 o 
   5   3 -16      438.29      421.09     25.06 o 
   6   3 -16       10.11       17.16     12.59 o 
   7   3 -16      634.08      562.44     18.86 o 
   8   3 -16       33.58       33.75     14.45 o 
   9   3 -16      166.24      139.37     14.12 o 
  10   3 -16       13.61       33.13     14.14 o 
  11   3 -16       41.44       44.37     13.46 o 
   0   4 -16      245.02      216.50     24.03 o 
   1   4 -16      295.28      293.80     12.31 o 
   2   4 -16      141.41      142.18     14.30 o 
   3   4 -16      338.09      307.96     15.44 o 
   4   4 -16      432.53      382.67     14.71 o 
   5   4 -16       80.67      100.53     16.76 o 
   6   4 -16       32.07       56.86     13.22 o 
   7   4 -16      116.22      127.68     14.80 o 
   8   4 -16       16.32       16.43     12.13 o 
   1   5 -16      138.26      121.91     14.43 o 
   2   5 -16       22.41       53.33     13.63 o 
   3   5 -16      146.91      127.24     15.84 o 
   2   0 -15     1858.62     1903.22     69.07 o 
   4   0 -15     1508.58     1508.84    140.06 o 
   6   0 -15     1429.01     1271.93     62.53 o 
   8   0 -15      271.65      270.45     25.92 o 
  10   0 -15      120.98       70.17     19.86 o 
  12   0 -15      506.11      509.66     52.83 o 
  14   0 -15     1276.35     1143.33     38.98 o 
   0   1 -15     5259.83     5411.79     53.03 o 
   1   1 -15      446.81      424.84     14.22 o 
   2   1 -15     1781.99     1699.60     51.76 o 
   3   1 -15      391.79      377.77     14.28 o 
   4   1 -15      255.81      239.77     14.21 o 
   5   1 -15      254.08      280.71     23.88 o 
   6   1 -15      341.46      317.54     18.97 o 
   7   1 -15       85.08       93.54     17.88 o 
   8   1 -15     1307.86     1303.67     30.58 o 
   9   1 -15     1214.20     1132.80     59.99 o 
  10   1 -15     2100.28     2036.25    107.80 o 
  11   1 -15       97.21      100.10     14.99 o 
  12   1 -15      675.29      613.16     41.45 o 
  13   1 -15       76.24       61.78     13.99 o 
  14   1 -15       17.46       27.82     24.68 o 
   1   2 -15      451.70      462.06     13.70 o 
   2   2 -15      357.76      336.57     16.14 o 
   3   2 -15      795.26      765.35     16.54 o 
   4   2 -15       83.44       79.57     12.33 o 
   5   2 -15       68.09       76.10     12.13 o 
   6   2 -15     2247.07     2147.23     66.81 o 
   7   2 -15      446.25      417.64     23.67 o 
   8   2 -15      303.31      259.39     15.11 o 
   9   2 -15      103.05      100.75     13.89 o 
  10   2 -15       54.83       52.73     14.56 o 
  11   2 -15      135.51      144.31     15.32 o 
  12   2 -15      255.72      258.43     15.17 o 
  13   2 -15      264.27      261.34     24.61 o 
   0   3 -15      263.59      259.30     20.84 o 
   1   3 -15     1209.18     1261.93     29.49 o 
   2   3 -15      232.69      240.72     14.35 o 
   3   3 -15       84.80       63.76     12.21 o 
   4   3 -15        9.64       31.30     13.63 o 
   5   3 -15      351.33      326.93     15.62 o 
   6   3 -15       58.28       47.28     12.82 o 
   7   3 -15      217.49      210.07     13.28 o 
   8   3 -15      300.90      294.11     16.33 o 
   9   3 -15      118.75      101.98     15.06 o 
  10   3 -15      150.10      157.02     15.39 o 
  11   3 -15      493.71      477.55     15.03 o 
   1   4 -15      564.20      543.20     15.96 o 
   2   4 -15      570.38      564.93     18.44 o 
   3   4 -15       16.10        5.17     14.43 o 
   4   4 -15      282.33      295.99     15.85 o 
   5   4 -15      251.00      237.23     14.83 o 
   6   4 -15       28.24       29.13     13.59 o 
   7   4 -15      272.07      220.30     16.26 o 
   8   4 -15       92.15       67.64     14.12 o 
   9   4 -15      106.15       75.84     16.46 o 
   0   5 -15      368.46      354.21     23.02 o 
   1   5 -15      210.98      203.69     14.95 o 
   2   5 -15      244.55      218.30     16.46 o 
   3   5 -15       88.63       78.29     13.56 o 
   4   5 -15       23.59       45.43     16.71 o 
   5   5 -15       53.01       63.65     17.37 o 
   0   0 -14     8600.59     9109.88    100.27 o 
   2   0 -14     3377.83     3482.59    101.90 o 
   4   0 -14      451.19      489.83     51.73 o 
   6   0 -14      868.19      872.78     25.79 o 
   8   0 -14     1309.44     1242.64     28.47 o 
  10   0 -14     1243.73     1163.13     74.64 o 
  12   0 -14     2069.01     1944.43     33.18 o 
  14   0 -14      179.39      132.69     24.84 o 
   1   1 -14       33.36       28.67     15.06 o 
   2   1 -14      522.70      492.68     21.27 o 
   3   1 -14      962.69      994.10     28.10 o 
   4   1 -14     1882.91     1823.78     23.80 o 
   5   1 -14      411.68      390.45     21.25 o 
   6   1 -14     2683.34     2591.06     46.48 o 
   7   1 -14      426.86      417.60     21.37 o 
   8   1 -14      513.83      467.68     16.88 o 
   9   1 -14      102.24      101.35     13.32 o 
  10   1 -14      163.93      150.92     14.73 o 
  11   1 -14       34.47       33.08     15.67 o 
  12   1 -14      146.49      168.19     21.74 o 
  13   1 -14       91.90       75.30     13.59 o 
  14   1 -14      690.60      642.01     17.87 o 
   0   2 -14     3180.81     3046.38     32.38 o 
   1   2 -14     1034.91     1042.70     26.85 o 
   2   2 -14     1940.59     1887.93     35.80 o 
   3   2 -14      569.49      534.98     14.63 o 
   4   2 -14      303.37      313.82     14.10 o 
   5   2 -14      207.98      187.64     13.48 o 
   6   2 -14      682.42      653.67     23.77 o 
   7   2 -14       86.67       90.56     12.99 o 
   8   2 -14      343.62      327.59     23.19 o 
   9   2 -14      765.61      726.96     32.78 o 
  10   2 -14      159.18      168.00     13.96 o 
  11   2 -14      319.99      296.25     14.68 o 
  12   2 -14      335.11      330.65     22.91 o 
  13   2 -14       25.81       27.92     12.51 o 
   1   3 -14      501.01      513.11     14.31 o 
   2   3 -14      567.34      584.78     19.10 o 
   3   3 -14     1065.89      997.35     22.18 o 
   4   3 -14      561.65      535.42     22.24 o 
   5   3 -14     2641.55     2570.11     43.38 o 
   6   3 -14      426.90      373.55     14.54 o 
   7   3 -14      708.47      646.75     20.21 o 
   8   3 -14      196.41      204.93     14.46 o 
   9   3 -14       70.36       80.23     14.22 o 
  10   3 -14       30.57       48.40     14.07 o 
  11   3 -14       93.82       87.93     13.00 o 
  12   3 -14       81.28       79.03     13.94 o 
   0   4 -14      298.97      303.45     24.12 o 
   1   4 -14     1106.02     1082.98     23.41 o 
   2   4 -14       40.87       31.28     13.00 o 
   3   4 -14      462.67      441.92     18.07 o 
   4   4 -14        1.45       18.79     15.95 o 
   5   4 -14       14.16       24.17     15.84 o 
   6   4 -14       35.23       37.48     14.21 o 
   7   4 -14      332.39      307.23     15.70 o 
   8   4 -14      254.17      212.95     13.01 o 
   9   4 -14      273.38      275.50     14.26 o 
   1   5 -14       18.77       24.70     15.33 o 
   2   5 -14      219.66      190.17     14.71 o 
   3   5 -14      224.79      218.36     14.48 o 
   4   5 -14       11.45       28.39     13.50 o 
   5   5 -14      231.40      222.22     14.41 o 
   2   0 -13     1704.27     1528.46     35.20 o 
   4   0 -13     6821.74     6611.41     74.17 o 
   6   0 -13     3735.94     3609.72     74.44 o 
   8   0 -13     1439.26     1377.80     31.78 o 
  10   0 -13      124.97      136.28     17.24 o 
  12   0 -13       11.32       36.56     47.74 o 
  14   0 -13      282.52      319.41     78.82 o 
   0   1 -13     6848.72     6656.23    241.76 o 
   1   1 -13      783.86      749.99     18.18 o 
   2   1 -13     1324.01     1186.74     46.71 o 
   3   1 -13       21.23       27.10     13.61 o 
   4   1 -13      407.73      374.67     13.45 o 
   5   1 -13      272.73      300.49     20.92 o 
   6   1 -13      571.53      549.21     19.36 o 
   7   1 -13      176.82      162.37     15.69 o 
   8   1 -13     2889.12     2724.48     86.28 o 
   9   1 -13      262.43      241.34     19.62 o 
  10   1 -13      647.35      625.81     29.78 o 
  11   1 -13       12.97       32.14     15.13 o 
  12   1 -13      337.86      310.88     17.62 o 
  13   1 -13      219.08      185.12     13.24 o 
  14   1 -13       29.86       32.93     13.30 o 
   1   2 -13      175.18      171.88     13.39 o 
   2   2 -13     2159.49     2024.99     54.81 o 
   3   2 -13     1322.01     1252.44     34.24 o 
   4   2 -13     1427.99     1375.66     34.00 o 
   5   2 -13     2225.73     2107.06     59.06 o 
   6   2 -13     2539.32     2417.89     73.76 o 
   7   2 -13      747.91      697.57     20.25 o 
   8   2 -13       45.54       57.65     14.86 o 
   9   2 -13      694.08      653.98     25.91 o 
  10   2 -13      218.23      210.61     14.87 o 
  11   2 -13       34.49       26.84     13.25 o 
  12   2 -13      340.74      331.06     20.65 o 
  13   2 -13       51.11       54.31     12.48 o 
   0   3 -13     1136.02     1065.73     70.31 o 
   1   3 -13      854.53      878.19     23.97 o 
   2   3 -13      239.16      236.01     12.15 o 
   3   3 -13      204.79      205.07     15.41 o 
   4   3 -13      262.07      254.25     15.53 o 
   5   3 -13     2009.62     1933.50     47.02 o 
   6   3 -13       44.63       46.25     11.87 o 
   7   3 -13     1367.24     1275.01     34.85 o 
   8   3 -13      354.12      340.09     15.18 o 
   9   3 -13      295.45      298.55     32.89 o 
  10   3 -13      179.30      167.94     13.90 o 
  11   3 -13      250.75      245.14     20.04 o 
  12   3 -13      256.86      270.52     14.99 o 
   1   4 -13       46.73       48.99     12.38 o 
   2   4 -13      101.87      115.33     13.71 o 
   3   4 -13      509.62      484.66     16.23 o 
   4   4 -13        6.53       15.52     13.01 o 
   5   4 -13      975.86      964.98     18.62 o 
   6   4 -13       56.65       55.68     13.51 o 
   7   4 -13      548.34      518.60     17.44 o 
   8   4 -13       51.86       68.64     13.20 o 
   9   4 -13      310.67      288.59     16.62 o 
  10   4 -13      130.58      132.97     16.09 o 
   0   5 -13        9.68      -13.80     22.35 o 
   1   5 -13      304.40      300.24     14.02 o 
   2   5 -13       35.04       36.28     12.53 o 
   3   5 -13      146.37      128.26     15.24 o 
   4   5 -13       69.69       74.95     16.24 o 
   5   5 -13       10.81       19.78     16.03 o 
   6   5 -13        0.51        1.71     14.11 o 
   0   0 -12     6150.68     5588.28     80.12 o 
   2   0 -12     9363.44     8486.00     84.11 o 
   4   0 -12      268.12      232.89     31.59 o 
   6   0 -12     1052.76      997.84     26.25 o 
   8   0 -12     3342.00     3244.58     92.79 o 
  10   0 -12     2256.38     2224.90    160.57 o 
  12   0 -12      615.89      607.13     36.72 o 
  14   0 -12       22.25       -3.16     19.45 o 
   1   1 -12      485.06      493.29     16.76 o 
   2   1 -12      390.67      314.97     16.57 o 
   3   1 -12      247.34      267.11     13.72 o 
   4   1 -12     3027.01     2576.51     49.05 o 
   5   1 -12      979.71      953.68     22.62 o 
   6   1 -12     2224.58     2081.98     87.44 o 
   7   1 -12       83.53       85.89     16.90 o 
   8   1 -12      753.22      743.51     22.33 o 
   9   1 -12       20.82        2.55     13.88 o 
  10   1 -12      269.08      265.83     15.35 o 
  11   1 -12      522.84      473.68     29.01 o 
  12   1 -12     1485.35     1479.55    103.35 o 
  13   1 -12       32.19       46.32     13.40 o 
  14   1 -12      594.27      516.69     19.61 o 
   0   2 -12     2116.09     1946.60     93.46 o 
   1   2 -12      322.45      297.97     14.92 o 
   2   2 -12      459.81      424.15     15.63 o 
   3   2 -12      505.24      456.06     13.42 o 
   4   2 -12      766.94      745.71     15.96 o 
   5   2 -12      326.95      291.97     15.05 o 
   6   2 -12     1228.47     1182.51     32.96 o 
   7   2 -12      272.28      255.44     14.39 o 
   8   2 -12     2245.11     2135.12    106.88 o 
   9   2 -12      291.63      277.29     17.12 o 
  10   2 -12     1543.48     1473.09     46.63 o 
  11   2 -12      960.58      849.77     41.81 o 
  12   2 -12      356.16      339.91     19.85 o 
  13   2 -12      400.12      370.37     33.81 o 
  14   2 -12       12.02        9.58     12.81 o 
   1   3 -12       10.78       19.55     14.63 o 
   2   3 -12      364.82      363.70     11.64 o 
   3   3 -12      754.01      708.57     29.14 o 
   4   3 -12     1593.84     1454.00     36.91 o 
   5   3 -12      701.32      658.09     15.70 o 
   6   3 -12      817.84      746.45     18.80 o 
   7   3 -12      199.28      193.22     13.93 o 
   8   3 -12       12.77        6.09     15.49 o 
   9   3 -12       17.18       34.96     13.18 o 
  10   3 -12       10.13       16.68     12.93 o 
  11   3 -12      106.98      121.70     14.92 o 
  12   3 -12      116.18      134.40     13.80 o 
   0   4 -12      137.28      127.37     15.04 o 
   1   4 -12      673.22      658.52     14.52 o 
   2   4 -12      263.54      244.14     14.11 o 
   3   4 -12      187.25      190.13     15.07 o 
   4   4 -12      182.38      165.39     12.75 o 
   5   4 -12       57.40       56.99     13.46 o 
   6   4 -12        2.42       12.22     13.93 o 
   7   4 -12      316.35      303.74     15.47 o 
   8   4 -12      206.94      189.78     14.01 o 
   9   4 -12      283.40      254.78     15.33 o 
  10   4 -12      129.68      114.30     13.50 o 
   1   5 -12       31.61       29.94     13.52 o 
   2   5 -12       10.55       10.27     11.52 o 
   3   5 -12      120.84      111.76     12.16 o 
   4   5 -12       51.76       41.78     13.27 o 
   5   5 -12      189.25      181.57     14.17 o 
   6   5 -12        7.26       14.47     15.85 o 
   7   5 -12      157.18      144.17     14.01 o 
   2   0 -11     4259.09     4001.05    362.15 o 
   4   0 -11     6463.10     5811.53     79.51 o 
   6   0 -11     2814.69     2776.69     42.48 o 
   8   0 -11     1806.64     1682.92    107.49 o 
  10   0 -11       46.28       37.57     21.18 o 
  12   0 -11      597.42      585.84     66.21 o 
  14   0 -11     1214.81     1152.72    107.33 o 
   0   1 -11     6582.93     6661.08     62.05 o 
   1   1 -11      975.23     1005.70     21.40 o 
   2   1 -11     5679.12     5457.68     49.71 o 
   3   1 -11     1828.55     1842.42     52.33 o 
   4   1 -11      187.31      191.82     14.26 o 
   5   1 -11       12.59       19.83     14.22 o 
   6   1 -11      686.66      636.17     25.38 o 
   7   1 -11      163.29      154.08     15.44 o 
   8   1 -11     2100.38     1977.08     44.37 o 
   9   1 -11      137.08      124.04     13.02 o 
  10   1 -11     1481.75     1424.07     54.15 o 
  11   1 -11      705.01      699.30     30.62 o 
  12   1 -11      578.10      521.49     45.04 o 
  13   1 -11       34.68       38.39     14.77 o 
  14   1 -11      211.99      187.02     12.93 o 
  15   1 -11       17.78       19.65     14.57 o 
   1   2 -11      753.03      756.17     15.60 o 
   2   2 -11      908.99      797.48     17.79 o 
   3   2 -11     1386.54     1349.96     35.74 o 
   4   2 -11     2263.29     2116.60     63.41 o 
   5   2 -11     1651.91     1568.94     36.10 o 
   6   2 -11     1838.97     1659.84     51.39 o 
   7   2 -11     1541.79     1452.60     45.65 o 
   8   2 -11      993.26      927.23     34.56 o 
   9   2 -11      316.61      310.07     15.63 o 
  10   2 -11       41.72       44.91     15.38 o 
  11   2 -11      255.99      253.92     16.63 o 
  12   2 -11      449.22      396.61     18.65 o 
  13   2 -11       73.70       88.12     14.88 o 
  14   2 -11      285.88      252.00     16.44 o 
   0   3 -11      603.37      564.03     21.12 o 
   1   3 -11     1454.66     1385.13     26.47 o 
   2   3 -11      157.13      146.99     12.79 o 
   3   3 -11      388.16      348.37     15.43 o 
   4   3 -11      262.22      271.13     14.08 o 
   5   3 -11      452.51      455.92     15.99 o 
   6   3 -11      321.77      286.67     15.37 o 
   7   3 -11      794.81      732.91     16.79 o 
   8   3 -11       77.49       86.49     13.87 o 
   9   3 -11      901.01      891.81     23.00 o 
  10   3 -11      756.23      722.43     24.50 o 
  11   3 -11      463.01      426.37     15.83 o 
  12   3 -11       70.92       83.77     14.91 o 
  13   3 -11       97.45       78.67     13.78 o 
   1   4 -11      165.33      150.07     12.22 o 
   2   4 -11       84.18       76.93     11.62 o 
   3   4 -11      896.22      858.73     16.21 o 
   4   4 -11      606.59      572.66     14.95 o 
   5   4 -11      289.21      290.27     13.99 o 
   6   4 -11      236.03      219.14     16.29 o 
   7   4 -11      890.49      805.37     16.30 o 
   8   4 -11       84.33       87.18     16.08 o 
   9   4 -11      194.05      172.44     19.36 o 
  10   4 -11      205.26      195.95     17.57 o 
  11   4 -11       50.02       67.14     13.07 o 
   0   5 -11       28.83        9.89     19.21 o 
   1   5 -11      546.51      538.55     17.20 o 
   2   5 -11       80.03       71.76     12.90 o 
   3   5 -11      169.68      169.31     12.61 o 
   4   5 -11       64.58       67.84     14.54 o 
   5   5 -11       27.00       28.13     13.10 o 
   6   5 -11       18.89       20.72     13.39 o 
   7   5 -11      261.85      227.62     14.80 o 
   0   0 -10     2917.20     2642.79     59.55 o 
   2   0 -10     7804.33     7733.96    424.31 o 
   4   0 -10     1937.23     1927.29     51.18 o 
   6   0 -10     1450.04     1557.43     32.55 o 
   8   0 -10     2960.43     2830.86    186.83 o 
  10   0 -10     4305.92     4094.29    200.63 o 
  12   0 -10      765.46      767.76     50.83 o 
  14   0 -10       79.49       62.25     22.36 o 
   1   1 -10     2737.63     2547.92     54.94 o 
   2   1 -10     3893.11     3731.52     31.47 o 
   3   1 -10     1272.91     1275.12     17.67 o 
   4   1 -10     6450.90     5988.74    174.21 o 
   5   1 -10     1856.62     1858.29     26.67 o 
   6   1 -10     2332.71     2281.44     59.58 o 
   7   1 -10      571.41      574.83     18.71 o 
   8   1 -10     1629.74     1578.35     21.49 o 
   9   1 -10      231.03      196.83     15.59 o 
  10   1 -10      413.97      412.85     18.25 o 
  11   1 -10      204.53      195.91     15.23 o 
  12   1 -10      301.92      302.86     17.62 o 
  13   1 -10      126.48      117.99     13.97 o 
  14   1 -10      723.27      671.04     46.38 o 
  15   1 -10       45.36       52.07     15.33 o 
   0   2 -10     4641.34     4595.76     59.02 o 
   1   2 -10     2959.68     2954.78     46.36 o 
   2   2 -10     2532.24     2468.40     28.14 o 
   3   2 -10       57.36       48.16     11.51 o 
   4   2 -10       54.53       51.18     12.36 o 
   5   2 -10      301.76      291.03     14.63 o 
   6   2 -10       80.96       70.43     12.25 o 
   7   2 -10       88.73       80.79     15.20 o 
   8   2 -10      152.55      151.57     15.85 o 
   9   2 -10      438.95      423.84     20.87 o 
  10   2 -10      788.45      755.41     40.33 o 
  11   2 -10      379.94      360.90     13.96 o 
  12   2 -10      238.84      217.75     19.37 o 
  13   2 -10       39.23       63.88     11.39 o 
  14   2 -10       84.69       87.67     17.27 o 
   1   3 -10      285.72      271.12     14.26 o 
   2   3 -10      444.08      422.31     18.36 o 
   3   3 -10     1181.32     1085.82     40.63 o 
   4   3 -10      798.20      799.39     19.57 o 
   5   3 -10     1914.94     1838.70     40.99 o 
   6   3 -10      190.32      202.76     14.84 o 
   7   3 -10     2312.49     2172.00     22.05 o 
   8   3 -10      185.54      172.17     14.46 o 
   9   3 -10       88.34       76.17     12.41 o 
  10   3 -10       54.72       60.63     13.08 o 
  11   3 -10      150.37      156.13     13.53 o 
  12   3 -10      243.52      246.89     14.45 o 
  13   3 -10       54.69       43.91     11.97 o 
   0   4 -10      212.31      213.63     16.11 o 
   1   4 -10     1778.08     1727.81     35.95 o 
   2   4 -10      125.08      113.25     13.61 o 
   3   4 -10      367.40      330.02     14.25 o 
   4   4 -10       34.21       31.90     12.68 o 
   5   4 -10      185.14      185.86     12.41 o 
   6   4 -10       72.41       92.47     14.36 o 
   7   4 -10      263.48      274.49     16.93 o 
   8   4 -10      452.02      445.66     17.73 o 
   9   4 -10      478.44      442.08     14.93 o 
  10   4 -10      468.98      426.49     20.78 o 
  11   4 -10      223.86      187.46     14.54 o 
   1   5 -10      198.88      188.61     16.00 o 
   2   5 -10      133.65      137.05     14.77 o 
   3   5 -10      537.86      527.44     15.38 o 
   4   5 -10        7.68       15.29     13.38 o 
   5   5 -10      323.85      296.30     15.69 o 
   6   5 -10       10.65       21.31     12.60 o 
   7   5 -10       94.63       94.64     13.76 o 
   8   5 -10       28.05       31.08     13.53 o 
   2   0  -9     6192.44     5657.59    134.09 o 
   4   0  -9     5669.54     5846.90     83.48 o 
   6   0  -9     3805.32     3622.30     83.11 o 
   8   0  -9      409.63      435.56     25.96 o 
  10   0  -9      130.88      142.75     25.05 o 
  12   0  -9     1816.81     1726.33     99.80 o 
  14   0  -9     1519.61     1474.60     41.93 o 
   0   1  -9     5859.17     5278.51     60.61 o 
   1   1  -9      533.12      479.00     18.43 o 
   2   1  -9     7430.69     6751.64     97.56 o 
   3   1  -9      809.38      767.38     17.74 o 
   4   1  -9      737.91      683.24     16.18 o 
   5   1  -9      453.15      463.55     20.08 o 
   6   1  -9      671.40      595.20     20.97 o 
   7   1  -9      396.27      428.25     17.06 o 
   8   1  -9     3440.11     3251.68     43.11 o 
   9   1  -9      211.52      211.29     14.19 o 
  10   1  -9     3580.87     3560.96    199.02 o 
  11   1  -9      700.21      719.37     39.25 o 
  12   1  -9      540.85      526.65     40.84 o 
  13   1  -9       22.33       22.41     13.16 o 
  14   1  -9       30.92       39.65     12.92 o 
  15   1  -9        8.69        6.68     12.64 o 
   1   2  -9       49.08       26.96     13.38 o 
   2   2  -9      196.48      160.46     12.79 o 
   3   2  -9     2462.99     2370.94     75.42 o 
   4   2  -9     3281.94     3138.02     25.02 o 
   5   2  -9     1315.33     1262.59     31.53 o 
   6   2  -9     1460.50     1294.48     26.18 o 
   7   2  -9      595.82      540.23     27.14 o 
   8   2  -9     1387.53     1340.64     44.83 o 
   9   2  -9     1733.96     1574.17     68.90 o 
  10   2  -9      850.81      776.55     34.23 o 
  11   2  -9      103.25      105.73     13.75 o 
  12   2  -9      281.16      274.11     15.03 o 
  13   2  -9      273.98      246.88     16.12 o 
  14   2  -9      699.26      619.97     16.10 o 
   0   3  -9      577.00      628.94     22.82 o 
   1   3  -9     1824.44     1833.58     20.70 o 
   2   3  -9      653.48      636.72     15.34 o 
   3   3  -9      704.79      666.40     15.59 o 
   4   3  -9        0.38        0.06     12.41 o 
   5   3  -9     1102.25     1043.12     17.12 o 
   6   3  -9      162.66      164.02     13.83 o 
   7   3  -9      622.93      591.69     15.81 o 
   8   3  -9      379.34      363.51     15.17 o 
   9   3  -9      942.86      905.87     16.90 o 
  10   3  -9      446.78      407.16     15.72 o 
  11   3  -9      662.92      598.55     17.01 o 
  12   3  -9      129.43      101.93     14.03 o 
  13   3  -9      460.79      429.12     24.44 o 
   1   4  -9      180.32      179.72     14.74 o 
   2   4  -9      478.01      450.81     14.90 o 
   3   4  -9      359.86      369.35     14.47 o 
   4   4  -9      386.29      390.53     15.28 o 
   5   4  -9      611.50      622.77     28.55 o 
   6   4  -9      380.82      367.65     14.96 o 
   7   4  -9      418.95      396.22     14.80 o 
   8   4  -9      226.37      207.82     14.61 o 
   9   4  -9      261.38      219.86     12.77 o 
  10   4  -9       95.45       86.08     13.54 o 
  11   4  -9       27.11       18.72     15.03 o 
   0   5  -9      247.11      249.31     26.39 o 
   1   5  -9      329.42      344.41     17.72 o 
   2   5  -9      155.77      156.23     14.17 o 
   3   5  -9      139.05      145.49     13.26 o 
   4   5  -9       58.87       51.95     14.29 o 
   5   5  -9       51.93       65.21     14.45 o 
   6   5  -9       72.99       72.88     14.46 o 
   7   5  -9      336.40      314.76     14.70 o 
   8   5  -9       94.35       76.45     13.26 o 
   0   0  -8    23301.44    23661.07    237.02 o 
   2   0  -8     2649.27     2427.07     51.95 o 
   4   0  -8     6587.13     6606.50     62.37 o 
   6   0  -8     2344.44     2144.17     36.30 o 
   8   0  -8     3976.55     3865.11    206.37 o 
  10   0  -8     2617.48     2469.69     47.63 o 
  12   0  -8      168.42      143.92     24.65 o 
  14   0  -8       91.25       53.75     24.28 o 
   1   1  -8      488.28      505.11     16.83 o 
   2   1  -8     3138.28     2645.43     35.03 o 
   3   1  -8      313.16      272.66     14.40 o 
   4   1  -8     3561.67     3177.07     30.18 o 
   5   1  -8      308.47      285.09     18.12 o 
   6   1  -8     6342.51     6282.80    135.55 o 
   7   1  -8      655.00      641.03     20.84 o 
   8   1  -8      918.64      871.57     20.59 o 
   9   1  -8      286.21      300.98     15.79 o 
  10   1  -8      198.25      183.35     15.44 o 
  11   1  -8       35.32       45.12     12.89 o 
  12   1  -8      959.30      932.36     20.12 o 
  13   1  -8       94.38       90.42     12.35 o 
  14   1  -8      950.58      894.38     41.44 o 
  15   1  -8      114.55      116.23     15.83 o 
   0   2  -8     3570.01     3437.60     64.16 o 
   1   2  -8      663.64      664.38     15.33 o 
   2   2  -8     2561.99     2283.35     26.14 o 
   3   2  -8      595.16      544.32     17.28 o 
   4   2  -8       17.87       24.32     11.70 o 
   5   2  -8      151.55      168.72     16.58 o 
   6   2  -8      957.02      942.31     20.94 o 
   7   2  -8       59.16       58.20     12.76 o 
   8   2  -8     3895.88     3669.56    113.27 o 
   9   2  -8      362.04      316.27     13.81 o 
  10   2  -8     1282.51     1199.15     57.35 o 
  11   2  -8      789.40      757.80     40.17 o 
  12   2  -8      664.06      578.40     16.65 o 
  13   2  -8      551.39      507.93     24.20 o 
  14   2  -8       63.90       89.22     16.69 o 
  15   2  -8       24.13       19.09     15.13 o 
   1   3  -8      228.92      213.25     13.62 o 
   2   3  -8      436.73      428.48     16.36 o 
   3   3  -8      592.48      550.67     15.81 o 
   4   3  -8     1370.43     1332.82     28.81 o 
   5   3  -8     4398.39     4314.81     35.83 o 
   6   3  -8     1194.54     1132.66     26.51 o 
   7   3  -8     1319.68     1255.72     30.87 o 
   8   3  -8      184.89      182.46     14.46 o 
   9   3  -8       51.34       43.89     15.03 o 
  10   3  -8      116.26      120.70     12.36 o 
  11   3  -8      113.50      125.55     14.83 o 
  12   3  -8       73.50       80.06     14.30 o 
  13   3  -8      352.82      327.44     17.38 o 
   0   4  -8      271.71      296.81     19.71 o 
   1   4  -8      657.10      625.05     21.33 o 
   2   4  -8       32.23       37.20     13.82 o 
   3   4  -8      453.16      452.90     14.60 o 
   4   4  -8      258.77      242.46     19.49 o 
   5   4  -8       11.23        1.57     15.13 o 
   6   4  -8        7.17       32.33     11.14 o 
   7   4  -8      545.66      554.21     17.73 o 
   8   4  -8       55.70       65.14     15.45 o 
   9   4  -8      344.92      343.46     13.99 o 
  10   4  -8        8.86       23.92     12.98 o 
  11   4  -8      449.17      420.99     14.31 o 
   1   5  -8       52.97       51.22     15.83 o 
   2   5  -8      116.42      136.69     16.47 o 
   3   5  -8       43.07       41.95     11.86 o 
   4   5  -8      105.57       97.74     13.14 o 
   5   5  -8      247.22      247.74     15.70 o 
   6   5  -8       57.33       68.81     14.79 o 
   7   5  -8      169.62      149.92     14.20 o 
   8   5  -8       58.72       49.60     13.44 o 
   2   0  -7    10495.10     9762.79    108.56 o 
   4   0  -7    10628.47     9874.89    378.06 o 
   6   0  -7    10154.31    10324.73    676.15 o 
   8   0  -7      538.41      556.62     56.52 o 
  10   0  -7     1354.76     1430.23     95.66 o 
  12   0  -7      186.40      173.60     25.15 o 
  14   0  -7      576.52      536.44     23.53 o 
  16   0  -7      905.75      823.01     27.09 o 
   0   1  -7    11743.42    10570.19   1318.50 o 
   1   1  -7     1435.35     1260.14     20.78 o 
   2   1  -7     6440.96     5801.55    143.58 o 
   3   1  -7      411.12      394.73     15.76 o 
   4   1  -7     2315.04     2186.13     78.78 o 
   5   1  -7       27.01       20.83     17.81 o 
   6   1  -7     1296.01     1187.90     20.19 o 
   7   1  -7       22.75       25.52     14.46 o 
   8   1  -7     3863.28     3740.52     67.40 o 
   9   1  -7      799.10      873.82     29.72 o 
  10   1  -7      916.84      835.86     33.39 o 
  11   1  -7      191.92      215.71     14.26 o 
  12   1  -7      992.63      960.12     19.93 o 
  13   1  -7      184.09      174.16     14.39 o 
  14   1  -7       78.09       87.80     15.76 o 
  15   1  -7       58.21       53.71     12.91 o 
   1   2  -7      434.82      459.78     14.84 o 
   2   2  -7     3082.11     2858.83     73.03 o 
   3   2  -7     2899.54     2757.71     68.28 o 
   4   2  -7     7581.80     7594.47    224.39 o 
   5   2  -7     3397.18     3302.78     47.77 o 
   6   2  -7     1703.91     1723.81     37.48 o 
   7   2  -7     3010.20     3062.62     29.65 o 
   8   2  -7      696.25      665.63     27.34 o 
   9   2  -7      103.54      115.72     14.59 o 
  10   2  -7       16.42       22.05     15.03 o 
  11   2  -7       46.19       48.09     14.07 o 
  12   2  -7       88.11      100.60     13.59 o 
  13   2  -7      190.62      195.74     22.95 o 
  14   2  -7      833.80      716.28     42.96 o 
  15   2  -7       61.74       64.42     15.05 o 
   0   3  -7      920.27      881.68     22.72 o 
   1   3  -7     2349.45     2337.80     44.73 o 
   2   3  -7     1456.83     1511.05     52.58 o 
   3   3  -7      867.83      812.54     20.07 o 
   4   3  -7       27.67       28.70     11.83 o 
   5   3  -7      467.12      451.90     15.31 o 
   6   3  -7      112.66       92.98     12.65 o 
   7   3  -7     1013.25      974.73     21.22 o 
   8   3  -7      643.64      597.06     16.23 o 
   9   3  -7      959.88      905.90     25.14 o 
  10   3  -7      167.12      160.38     14.33 o 
  11   3  -7      215.05      202.47     12.97 o 
  12   3  -7      463.14      434.20     17.19 o 
  13   3  -7      109.76       89.88     14.14 o 
  14   3  -7       19.93       26.55     14.76 o 
   1   4  -7       44.53       40.56     12.89 o 
   2   4  -7      169.00      199.93     14.68 o 
   3   4  -7      508.10      524.18     16.98 o 
   4   4  -7       86.94       81.11     13.19 o 
   5   4  -7     2253.35     2200.99     58.85 o 
   6   4  -7      663.93      672.15     27.57 o 
   7   4  -7      903.25      866.64     16.36 o 
   8   4  -7      214.85      192.77     15.41 o 
   9   4  -7       85.91       85.81     15.39 o 
  10   4  -7       79.19       81.06     14.82 o 
  11   4  -7       69.08       65.61     15.78 o 
  12   4  -7      252.57      254.47     13.79 o 
   0   5  -7       94.49       76.69     16.08 o 
   1   5  -7      685.97      717.25     27.26 o 
   2   5  -7      168.66      173.96     14.19 o 
   3   5  -7      100.71      117.29     13.42 o 
   4   5  -7       85.23       85.52     12.85 o 
   5   5  -7       99.54       95.63     13.96 o 
   6   5  -7       65.80       70.62     14.72 o 
   7   5  -7      390.77      405.08     15.14 o 
   8   5  -7       15.34       14.32     13.13 o 
   9   5  -7      232.77      198.28     15.16 o 
   1   6  -7        0.04       -2.10     15.61 o 
   2   6  -7       52.55       57.21     20.74 o 
   0   0  -6    36127.27    33897.13    352.94 o 
   2   0  -6     8733.96     8473.22    146.24 o 
   4   0  -6     3274.06     3157.91     61.96 o 
   6   0  -6     2105.10     2119.94     36.24 o 
   8   0  -6     3951.53     3813.08     84.29 o 
  10   0  -6     4085.95     4030.33     40.60 o 
  12   0  -6     2827.45     2818.61     35.43 o 
  14   0  -6      698.17      648.44     21.65 o 
  16   0  -6      320.90      303.12     22.75 o 
   1   1  -6      984.46      865.30     23.31 o 
   2   1  -6     2202.24     1943.25     56.60 o 
   3   1  -6     3129.44     2875.19     60.99 o 
   4   1  -6     2749.87     2496.23     27.16 o 
   5   1  -6     1077.47     1048.46     22.56 o 
   6   1  -6     2851.10     2695.81     41.31 o 
   7   1  -6      828.10      800.21     16.55 o 
   8   1  -6     1147.88     1125.60     27.25 o 
   9   1  -6      231.23      227.37     14.10 o 
  10   1  -6      160.25      169.25     13.50 o 
  11   1  -6      937.80      894.48     35.09 o 
  12   1  -6     1118.72     1093.43     57.18 o 
  13   1  -6       25.51       38.18     13.76 o 
  14   1  -6     1430.18     1388.14     92.50 o 
  15   1  -6       48.36       50.59     15.82 o 
  16   1  -6      526.85      474.78     35.07 o 
   0   2  -6     7568.83     7237.53    294.44 o 
   1   2  -6     5589.22     5281.26     72.06 o 
   2   2  -6     1379.74     1441.78     27.24 o 
   3   2  -6      267.27      251.30     15.30 o 
   4   2  -6     3201.80     3148.94     53.18 o 
   5   2  -6      154.91      152.27     16.53 o 
   6   2  -6      407.81      378.85     16.04 o 
   7   2  -6      505.60      525.21     35.06 o 
   8   2  -6     2140.34     2075.19     45.81 o 
   9   2  -6     1122.56     1142.09     18.66 o 
  10   2  -6      635.53      631.39     17.98 o 
  11   2  -6      618.59      599.98     18.34 o 
  12   2  -6      671.38      674.07     17.46 o 
  13   2  -6      159.47      154.49     20.73 o 
  14   2  -6        1.82        8.37     16.74 o 
  15   2  -6        9.24       20.36     16.94 o 
   1   3  -6     2239.19     2258.09     30.11 o 
   2   3  -6     1350.21     1349.61     18.67 o 
   3   3  -6     2239.92     2210.76     65.73 o 
   4   3  -6     1123.26     1042.63     21.79 o 
   5   3  -6     1651.31     1585.20     54.56 o 
   6   3  -6     1511.94     1459.53     20.23 o 
   7   3  -6     1165.93     1175.66     29.64 o 
   8   3  -6      216.58      243.60     21.99 o 
   9   3  -6       38.98       41.56     13.45 o 
  10   3  -6       64.44       83.52     15.37 o 
  11   3  -6      237.17      235.08     15.16 o 
  12   3  -6      146.74      148.73     14.66 o 
  13   3  -6      170.97      170.13     14.77 o 
  14   3  -6      154.32      179.28     17.05 o 
   0   4  -6      308.54      311.10     19.74 o 
   1   4  -6     2564.70     2599.88     63.79 o 
   2   4  -6      129.62      124.65     12.22 o 
   3   4  -6      128.29      132.23     14.27 o 
   4   4  -6      446.83      459.62     18.88 o 
   5   4  -6      331.48      330.65     16.64 o 
   6   4  -6       15.06       27.96     13.77 o 
   7   4  -6      541.25      524.10     17.91 o 
   8   4  -6      112.91      117.76     16.33 o 
   9   4  -6      553.80      495.20     14.85 o 
  10   4  -6      144.78      153.93     14.05 o 
  11   4  -6      463.77      405.20     15.93 o 
  12   4  -6       16.84       37.63     12.93 o 
   1   5  -6       10.04       13.85     12.78 o 
   2   5  -6      245.13      278.07     15.94 o 
   3   5  -6      396.82      423.14     17.18 o 
   4   5  -6       86.20       89.01     12.39 o 
   5   5  -6      554.17      543.83     20.49 o 
   6   5  -6       93.19       90.28     11.94 o 
   7   5  -6      347.90      349.95     15.97 o 
   8   5  -6       35.99       22.71     13.69 o 
   9   5  -6       86.66       79.71     13.01 o 
   0   6  -6      151.70      170.24     22.50 o 
   1   6  -6      109.33       96.57     18.79 o 
   2   6  -6       17.60       24.43     15.03 o 
   2   0  -5     1027.68     1001.49     50.00 o 
   4   0  -5    10627.26    10073.40    202.10 o 
   6   0  -5     5043.01     4807.38    215.55 o 
   8   0  -5     7539.37     8171.25    117.86 o 
  10   0  -5      513.42      484.39     34.63 o 
  12   0  -5     2775.05     2803.30     48.28 o 
  14   0  -5     2583.26     2531.10     63.57 o 
  16   0  -5      476.23      457.25     23.24 o 
   0   1  -5     3393.67     3052.21    189.49 o 
   1   1  -5     1445.10     1219.32     53.38 o 
   2   1  -5     6704.35     6290.51    158.78 o 
   3   1  -5      304.43      301.90     17.28 o 
   4   1  -5      836.09      796.12     20.29 o 
   5   1  -5     1212.73     1148.69     43.55 o 
   6   1  -5     1228.10     1192.23     32.28 o 
   7   1  -5       53.36       56.51     13.44 o 
   8   1  -5     4556.18     4529.03    151.17 o 
   9   1  -5      662.08      662.57     17.25 o 
  10   1  -5     4246.70     4324.46    122.74 o 
  11   1  -5      826.06      839.98     42.62 o 
  12   1  -5     1107.77     1084.75     67.14 o 
  13   1  -5      130.15      144.67     12.48 o 
  14   1  -5      106.37      101.55     11.74 o 
  15   1  -5       72.58       65.53     12.00 o 
  16   1  -5      224.64      203.91     13.83 o 
   1   2  -5      227.34      211.98     12.06 o 
   2   2  -5     1682.84     1595.55     50.71 o 
   3   2  -5     3596.00     3565.32     84.33 o 
   4   2  -5     2575.55     2460.97     58.19 o 
   5   2  -5     2541.76     2524.15     82.95 o 
   6   2  -5     1538.80     1447.88     43.98 o 
   7   2  -5      625.77      607.91     16.74 o 
   8   2  -5      479.73      477.26     18.34 o 
   9   2  -5      119.25      115.16     15.19 o 
  10   2  -5      157.37      174.38     19.14 o 
  11   2  -5      224.09      200.54     12.31 o 
  12   2  -5      931.81      913.89     21.86 o 
  13   2  -5      621.13      565.69     27.27 o 
  14   2  -5      411.79      362.92     21.06 o 
  15   2  -5      265.76      242.13     14.32 o 
   0   3  -5     1426.88     1324.39     19.45 o 
   1   3  -5      996.85      958.02     20.95 o 
   2   3  -5      707.12      694.92     29.46 o 
   3   3  -5      141.66      145.70     14.01 o 
   4   3  -5       89.48       96.48     14.32 o 
   5   3  -5       12.71       15.27     12.56 o 
   6   3  -5      115.22       96.56     14.65 o 
   7   3  -5     1309.42     1245.19     28.60 o 
   8   3  -5      135.02      125.30     12.80 o 
   9   3  -5      603.50      594.53     30.17 o 
  10   3  -5      457.46      456.79     15.68 o 
  11   3  -5      846.72      837.57     33.04 o 
  12   3  -5      225.26      207.02     15.52 o 
  13   3  -5      159.14      152.16     28.93 o 
  14   3  -5       27.06       22.50     15.31 o 
   1   4  -5      293.43      313.91     14.90 o 
   2   4  -5      490.57      519.84     14.56 o 
   3   4  -5     1479.99     1480.10     39.07 o 
   4   4  -5      930.88      935.62     24.19 o 
   5   4  -5      325.83      320.79     14.27 o 
   6   4  -5      175.30      169.58     14.63 o 
   7   4  -5      529.91      514.15     14.39 o 
   8   4  -5        3.36       13.42     12.48 o 
   9   4  -5       44.70       24.82     13.44 o 
  10   4  -5      221.32      212.09     15.04 o 
  11   4  -5       43.64       41.42     13.91 o 
  12   4  -5       14.29        0.91     13.09 o 
   0   5  -5      120.38      134.69     22.07 o 
   1   5  -5     1062.98     1152.96     24.44 o 
   2   5  -5      490.68      485.72     16.19 o 
   3   5  -5      165.47      164.18     14.90 o 
   4   5  -5       39.02       28.67     12.13 o 
   5   5  -5       93.50       93.21     13.42 o 
   6   5  -5       38.35       33.15     12.84 o 
   7   5  -5      221.76      223.28     16.64 o 
   8   5  -5       30.76       21.31     12.53 o 
   9   5  -5      476.81      447.73     15.59 o 
   1   6  -5       20.76       33.37     15.86 o 
   2   6  -5       41.79       29.10     13.86 o 
   3   6  -5      134.13      132.33     15.76 o 
   0   0  -4    28398.73    24491.30    349.30 o 
   2   0  -4    30552.54    33127.77    317.10 o 
   4   0  -4      550.67      547.97     38.89 o 
   6   0  -4      551.56      478.80     20.29 o 
   8   0  -4     6486.88     6336.65    107.11 o 
  10   0  -4     3553.07     3832.94    113.51 o 
  12   0  -4      170.90      192.98     25.17 o 
  14   0  -4       10.92       52.38     24.95 o 
  16   0  -4      313.87      280.76     50.56 o 
   1   1  -4      711.48      712.42     17.60 o 
   2   1  -4    22051.49    22492.29   1166.94 o 
   3   1  -4     5563.59     5503.32     73.71 o 
   4   1  -4    11533.21    11325.69    254.83 o 
   5   1  -4     2205.02     2137.01     45.42 o 
   6   1  -4     5535.54     5406.46    148.66 o 
   7   1  -4      131.02      140.81     14.44 o 
   8   1  -4     1351.90     1429.79     46.12 o 
   9   1  -4      568.33      590.99     18.53 o 
  10   1  -4       93.30       90.00     14.24 o 
  11   1  -4       27.64       32.01     15.65 o 
  12   1  -4      271.92      266.83     13.32 o 
  13   1  -4       64.19       76.10     11.85 o 
  14   1  -4      568.54      573.69     15.30 o 
  15   1  -4      366.13      344.23     14.87 o 
  16   1  -4      684.63      656.67     15.51 o 
   0   2  -4    11392.43    11322.74    213.85 o 
   1   2  -4     1096.89      982.84     16.31 o 
   2   2  -4     1032.35     1018.39     41.97 o 
   3   2  -4     1834.17     1871.41     28.76 o 
   4   2  -4      560.80      571.82     20.60 o 
   5   2  -4     2263.05     2339.49     50.98 o 
   6   2  -4     2101.58     2185.54     52.69 o 
   7   2  -4      168.60      149.02     15.67 o 
   8   2  -4      822.78      750.83     17.18 o 
   9   2  -4      257.54      245.56     15.12 o 
  10   2  -4     2913.96     2891.13     24.46 o 
  11   2  -4      674.73      638.63     22.91 o 
  12   2  -4      641.29      606.52     17.20 o 
  13   2  -4      231.82      218.60     15.89 o 
  14   2  -4      161.86      154.30     13.74 o 
  15   2  -4       24.75       34.74     17.40 o 
   1   3  -4      251.60      266.89     11.40 o 
   2   3  -4      331.52      332.65     14.50 o 
   3   3  -4      422.18      391.08     15.06 o 
   4   3  -4     1078.88     1090.28     24.36 o 
   5   3  -4     3003.45     3045.76     50.97 o 
   6   3  -4      925.85      918.34     17.45 o 
   7   3  -4     1869.16     1849.80     52.80 o 
   8   3  -4      136.70      140.99     13.59 o 
   9   3  -4      467.14      461.91     23.85 o 
  10   3  -4       18.95       37.61     15.22 o 
  11   3  -4       93.85       88.63     15.75 o 
  12   3  -4      442.29      428.25     24.91 o 
  13   3  -4      445.37      461.40     16.76 o 
  14   3  -4      273.45      276.89     15.58 o 
   0   4  -4      306.83      329.02     19.12 o 
   1   4  -4      830.86      802.21     22.74 o 
   2   4  -4     1023.54     1041.25     34.20 o 
   3   4  -4      791.41      790.50     26.96 o 
   4   4  -4      172.95      195.39     14.81 o 
   5   4  -4       88.92       84.70     15.90 o 
   6   4  -4       87.48       92.83     13.96 o 
   7   4  -4      147.26      145.34     13.54 o 
   8   4  -4       94.98       92.46     11.39 o 
   9   4  -4      661.90      656.63     15.95 o 
  10   4  -4       92.91       84.50     13.99 o 
  11   4  -4      434.76      400.94     16.07 o 
  12   4  -4       12.35       17.68     15.25 o 
   1   5  -4       98.29      116.25     14.81 o 
   2   5  -4      301.72      314.74     18.39 o 
   3   5  -4      521.61      521.86     26.65 o 
   4   5  -4       13.92       16.50     14.36 o 
   5   5  -4      264.75      286.07     14.68 o 
   6   5  -4       66.99       74.21     13.08 o 
   7   5  -4      228.21      222.81     13.56 o 
   8   5  -4       30.60       35.12     14.76 o 
   9   5  -4      121.42      101.09     13.46 o 
   0   6  -4      326.87      349.64     23.19 o 
   1   6  -4      367.10      362.54     15.78 o 
   2   6  -4      114.22      118.33     15.37 o 
   3   6  -4       26.29       23.54     13.20 o 
   2   0  -3      382.75      321.90     26.50 o 
   4   0  -3     9060.33     8689.35    323.79 o 
   6   0  -3     1392.32     1242.92     26.88 o 
   8   0  -3     3710.32     4223.83     45.32 o 
  10   0  -3      250.58      341.60     35.14 o 
  12   0  -3       90.43       87.53     20.23 o 
  14   0  -3     1716.16     1740.78     74.48 o 
  16   0  -3      737.72      752.63     29.31 o 
   0   1  -3    11241.93    10629.46    275.90 o 
   1   1  -3     1612.67     1463.76     23.93 o 
   2   1  -3    37596.59    39283.64   1471.85 o 
   3   1  -3     5181.70     5007.06    136.54 o 
   4   1  -3      484.91      466.81     15.55 o 
   5   1  -3     1569.67     1639.23     23.40 o 
   6   1  -3     2486.89     2435.45     33.33 o 
   7   1  -3        6.36       17.27     13.26 o 
   8   1  -3     2149.62     2033.04     54.00 o 
   9   1  -3     1046.64     1100.82     19.45 o 
  10   1  -3     3156.07     3056.61    119.67 o 
  11   1  -3      232.89      255.44     18.39 o 
  12   1  -3     1118.19     1195.73     55.96 o 
  13   1  -3      114.86      125.97     13.53 o 
  14   1  -3      248.28      270.36     14.66 o 
  15   1  -3      254.35      263.10     15.72 o 
  16   1  -3       14.57       32.36     14.09 o 
   1   2  -3      945.64      876.53     17.17 o 
   2   2  -3     1192.68     1120.85     21.88 o 
   3   2  -3     1787.15     1707.12     32.72 o 
   4   2  -3     6317.97     6257.41    136.02 o 
   5   2  -3     3191.41     3279.82     81.17 o 
   6   2  -3     6209.79     6453.29     98.81 o 
   7   2  -3      574.29      627.37     23.53 o 
   8   2  -3      176.70      180.83     15.62 o 
   9   2  -3       46.66       50.49     15.01 o 
  10   2  -3      296.96      282.75     15.85 o 
  11   2  -3      140.82      138.55     15.10 o 
  12   2  -3      673.22      655.52     32.88 o 
  13   2  -3      261.30      243.83     19.45 o 
  14   2  -3      264.61      268.70     17.98 o 
  15   2  -3      128.68      126.73     16.02 o 
   0   3  -3      286.41      299.96     20.11 o 
   1   3  -3     3972.11     4040.07     38.36 o 
   2   3  -3      678.64      699.91     16.09 o 
   3   3  -3     2904.63     2978.83     91.06 o 
   4   3  -3      225.53      236.29     14.78 o 
   5   3  -3      117.19      125.85     15.62 o 
   6   3  -3      662.30      631.58     17.33 o 
   7   3  -3      469.80      441.40     13.17 o 
   8   3  -3      235.14      225.70     15.33 o 
   9   3  -3     1107.10     1105.01     33.85 o 
  10   3  -3      632.84      690.70     20.61 o 
  11   3  -3      994.79      977.53     49.10 o 
  12   3  -3       36.06       36.63     14.90 o 
  13   3  -3      191.90      187.26     15.38 o 
  14   3  -3       21.93       50.44     14.56 o 
   1   4  -3       39.65       45.04     12.03 o 
   2   4  -3      213.36      230.05     13.03 o 
   3   4  -3     2031.97     2030.17     66.59 o 
   4   4  -3      971.28     1011.07     24.07 o 
   5   4  -3      874.37      895.69     20.98 o 
   6   4  -3       48.95       59.28     13.62 o 
   7   4  -3      822.27      769.81     26.55 o 
   8   4  -3      205.15      195.82     13.23 o 
   9   4  -3        7.29       31.56     13.16 o 
  10   4  -3       35.92       32.37     12.79 o 
  11   4  -3       15.88       24.43     14.17 o 
  12   4  -3        8.79       14.04     12.74 o 
   0   5  -3      772.99      790.49     30.90 o 
   1   5  -3      411.82      441.82     14.14 o 
   2   5  -3      138.75      131.25     14.41 o 
   3   5  -3      731.79      743.41     34.17 o 
   4   5  -3       74.55       66.54     14.55 o 
   5   5  -3      120.77      114.64     12.83 o 
   6   5  -3      109.62      102.30     11.84 o 
   7   5  -3      108.28      114.89     13.82 o 
   8   5  -3       10.90       10.09     13.12 o 
   9   5  -3      375.79      376.64     13.89 o 
   1   6  -3       94.37      110.11     13.91 o 
   2   6  -3       92.96       86.94     16.00 o 
   3   6  -3       36.27       41.66     13.66 o 
   4   6  -3       15.55       36.07     14.01 o 
   2   0  -2    11137.27    11490.07    183.57 o 
   4   0  -2     5133.73     5289.70     74.46 o 
   6   0  -2     3213.88     3125.34     46.01 o 
   8   0  -2     5318.59     5320.89     48.69 o 
  10   0  -2     5048.02     5152.57    196.99 o 
  12   0  -2     1848.94     1880.95     30.76 o 
  14   0  -2      599.79      629.81     70.06 o 
  16   0  -2      286.49      289.25     25.34 o 
   1   1  -2     8151.82     7698.47    118.25 o 
   2   1  -2      895.98      810.62     20.40 o 
   3   1  -2     1753.89     1680.32     38.47 o 
   4   1  -2     3569.01     3464.26     58.42 o 
   5   1  -2     1038.99     1014.87     21.05 o 
   6   1  -2    10896.64    11679.83    269.50 o 
   7   1  -2       35.02       43.16     13.50 o 
   8   1  -2     1684.82     1692.77     42.16 o 
   9   1  -2        7.16       22.82     13.35 o 
  10   1  -2       25.56       27.32     12.95 o 
  11   1  -2      280.97      280.60     14.86 o 
  12   1  -2      585.81      579.44     31.11 o 
  13   1  -2      359.15      362.39     14.85 o 
  14   1  -2     1544.21     1594.80     65.75 o 
  15   1  -2       44.37       46.29     15.45 o 
  16   1  -2     1028.62     1031.20     37.01 o 
   0   2  -2     6358.15     5863.43     59.77 o 
   1   2  -2     2215.03     2056.66     38.39 o 
   2   2  -2     3815.03     3703.87     71.29 o 
   3   2  -2      573.06      625.17     17.29 o 
   4   2  -2     4101.57     4321.21     93.73 o 
   5   2  -2     1031.27     1011.29     19.24 o 
   6   2  -2      220.29      224.94     13.71 o 
   7   2  -2     1055.42     1067.99     21.81 o 
   8   2  -2     1250.62     1232.46     21.90 o 
   9   2  -2      975.52     1044.20     51.21 o 
  10   2  -2     2162.07     2281.71     24.66 o 
  11   2  -2      247.86      266.89     16.04 o 
  12   2  -2      347.48      357.58     14.97 o 
  13   2  -2       54.52       74.72     15.44 o 
  14   2  -2       56.12       86.55     17.24 o 
  15   2  -2       98.96      117.40     13.89 o 
   1   3  -2      843.85      826.12     15.39 o 
   2   3  -2     1011.97     1043.11     25.31 o 
   3   3  -2     3059.80     3230.96     66.14 o 
   4   3  -2      956.29      958.94     26.75 o 
   5   3  -2     2896.24     2994.83     55.86 o 
   6   3  -2     1110.77     1095.06     20.45 o 
   7   3  -2     1201.21     1234.96     34.67 o 
   8   3  -2      229.43      218.40     13.39 o 
   9   3  -2       13.73       21.50     13.81 o 
  10   3  -2      127.99      153.39     16.85 o 
  11   3  -2      677.95      700.89     35.91 o 
  12   3  -2      232.71      212.14     16.70 o 
  13   3  -2      264.53      245.94     26.43 o 
  14   3  -2      209.70      196.16     14.28 o 
   0   4  -2     1157.68     1222.14     25.24 o 
   1   4  -2     1281.33     1292.20     28.34 o 
   2   4  -2       82.33       96.96     13.45 o 
   3   4  -2      598.00      612.63     16.20 o 
   4   4  -2      494.81      531.23     20.29 o 
   5   4  -2      118.66      127.67     13.95 o 
   6   4  -2      101.61      112.89     12.99 o 
   7   4  -2      872.91      883.54     18.91 o 
   8   4  -2      231.03      223.25     13.61 o 
   9   4  -2     1189.80     1245.19     32.74 o 
  10   4  -2       44.41       54.53     14.90 o 
  11   4  -2      222.38      221.21     16.74 o 
  12   4  -2       15.69        4.69     14.61 o 
   1   5  -2      499.48      508.44     15.65 o 
   2   5  -2      340.07      354.08     14.94 o 
   3   5  -2       46.91       67.67     14.73 o 
   4   5  -2       76.33       69.67     14.57 o 
   5   5  -2      627.63      653.82     17.39 o 
   6   5  -2       61.14       76.56     13.15 o 
   7   5  -2      194.07      195.50     13.76 o 
   8   5  -2       37.92       46.41     12.85 o 
   9   5  -2       22.82       44.79     11.49 o 
   0   6  -2      299.27      284.32     24.50 o 
   1   6  -2      148.93      138.41     14.47 o 
   2   6  -2      155.40      153.93     16.58 o 
   3   6  -2      126.32      114.21     15.04 o 
   4   6  -2       60.56       69.27     15.90 o 
   4   0  -1    19056.78    19660.79    730.38 o 
   6   0  -1    12951.13    13275.34    248.31 o 
   8   0  -1     3040.60     3331.03     37.73 o 
  10   0  -1      338.02      360.59     24.58 o 
  12   0  -1     1603.49     1720.83     43.03 o 
  14   0  -1     1084.93     1199.99     30.27 o 
  16   0  -1      795.69      850.44     29.58 o 
   0   1  -1    11460.59    10113.21    185.47 o 
   1   1  -1      567.41      520.45     17.53 o 
   2   1  -1     6548.41     6781.60     75.69 o 
   3   1  -1     5959.75     6425.70    210.17 o 
   4   1  -1      339.96      343.65     15.97 o 
   5   1  -1     1088.08     1207.50     26.18 o 
   6   1  -1     1542.78     1579.00     32.23 o 
   7   1  -1       55.95       46.26     13.77 o 
   8   1  -1     4434.06     4528.33     37.21 o 
   9   1  -1      440.18      467.27     18.13 o 
  10   1  -1     3420.84     3490.99     59.25 o 
  11   1  -1      231.74      237.58     14.77 o 
  12   1  -1     1769.64     1811.55     39.79 o 
  13   1  -1      261.61      271.83     13.59 o 
  14   1  -1       93.47       81.84     15.32 o 
  15   1  -1       93.06       97.69     15.02 o 
  16   1  -1      271.27      264.55     34.89 o 
   1   2  -1       16.33       25.43     13.09 o 
   2   2  -1     2760.79     2584.45     64.62 o 
   3   2  -1     4129.28     4247.83     95.10 o 
   4   2  -1     7304.77     7616.47    175.89 o 
   5   2  -1     1339.38     1271.89     19.33 o 
   6   2  -1     1538.50     1528.11     37.91 o 
   7   2  -1     2067.73     2156.20     59.59 o 
   8   2  -1      703.58      745.81     19.79 o 
   9   2  -1      428.07      431.06     16.01 o 
  10   2  -1       10.26       11.41     12.16 o 
  11   2  -1       71.17       63.71     14.85 o 
  12   2  -1      470.89      479.82     19.01 o 
  13   2  -1      943.78      942.77     26.15 o 
  14   2  -1      734.97      696.98     20.27 o 
  15   2  -1      309.02      293.40     18.80 o 
   0   3  -1     1735.19     1731.21     36.52 o 
   1   3  -1     1055.30     1017.42     27.46 o 
   2   3  -1     1900.94     1887.62     30.31 o 
   3   3  -1      565.51      585.13     17.70 o 
   4   3  -1       23.94       38.78     15.15 o 
   5   3  -1       16.01       21.00     12.04 o 
   6   3  -1       95.21      102.81     13.10 o 
   7   3  -1      973.54      991.19     24.24 o 
   8   3  -1      547.07      547.95     18.06 o 
   9   3  -1      805.64      821.95     26.89 o 
  10   3  -1      223.52      202.28     13.23 o 
  11   3  -1      453.09      466.69     24.16 o 
  12   3  -1      382.30      388.00     17.22 o 
  13   3  -1      114.12      131.47     15.21 o 
  14   3  -1       39.03       62.15     14.72 o 
   1   4  -1      365.47      376.96     19.79 o 
   2   4  -1      458.45      465.47     14.86 o 
   3   4  -1     1120.32     1173.93     36.58 o 
   4   4  -1      306.36      330.50     15.35 o 
   5   4  -1     1092.46     1159.92     34.52 o 
   6   4  -1      126.30      140.59     16.24 o 
   7   4  -1      407.63      426.18     16.57 o 
   8   4  -1      135.33      145.81     12.61 o 
   9   4  -1      113.72      126.06     16.40 o 
  10   4  -1       26.45       27.75     14.49 o 
  11   4  -1       29.34       41.74     15.36 o 
  12   4  -1      156.17      157.34     14.83 o 
   0   5  -1       37.72       51.05     20.37 o 
   1   5  -1     1125.37     1186.21     41.31 o 
   2   5  -1      149.39      170.16     14.80 o 
   3   5  -1      148.18      152.39     14.80 o 
   4   5  -1      122.72      113.61     13.26 o 
   5   5  -1       83.87       98.69     12.90 o 
   6   5  -1      233.59      207.77     15.51 o 
   7   5  -1      222.43      248.83     14.90 o 
   8   5  -1       21.59       26.79     10.63 o 
   9   5  -1      248.99      261.71     14.65 o 
   1   6  -1       23.44       30.98     13.73 o 
   2   6  -1       14.55       12.34     13.39 o 
   3   6  -1      193.50      203.29     15.35 o 
   4   6  -1       73.72       72.45     16.59 o 
   4   0   0      506.52      498.10     30.81 o 
   6   0   0     7655.42     7540.32    262.78 o 
   8   0   0     2461.28     2343.41    205.18 o 
  10   0   0     1768.96     1770.37     74.41 o 
  12   0   0     1637.74     1721.49     34.10 o 
  14   0   0       19.88       37.33     20.10 o 
  16   0   0       77.29       73.47     25.34 o 
   1   1   0     1556.50     1297.84     28.17 o 
   2   1   0    15541.81    17334.79    359.92 o 
   3   1   0     2584.65     2637.71     29.93 o 
   4   1   0     7017.98     6741.90     76.94 o 
   5   1   0     2608.73     2760.96     82.16 o 
   6   1   0     5087.86     5185.48    145.11 o 
   7   1   0      534.72      579.60     16.45 o 
   8   1   0      563.17      628.44     15.93 o 
   9   1   0      106.32      123.03     14.04 o 
  10   1   0       79.50       70.79     14.57 o 
  11   1   0       34.06       28.72     12.43 o 
  12   1   0      751.19      754.88     27.85 o 
  13   1   0      394.79      387.01     15.47 o 
  14   1   0      442.16      439.36     27.52 o 
  15   1   0        2.12       16.11     15.78 o 
  16   1   0      531.25      540.22     34.38 o 
   0   2   0     4139.75     3673.26     49.26 o 
   1   2   0     2199.71     2013.90     77.86 o 
   2   2   0     2557.59     2378.48     53.87 o 
   3   2   0     3816.58     3868.24     93.87 o 
   4   2   0      131.36      164.43     13.66 o 
   5   2   0     1719.13     2008.31     23.39 o 
   6   2   0        9.88       45.31     14.53 o 
   7   2   0      282.56      301.63     15.85 o 
   8   2   0     3617.92     3726.48     92.61 o 
   9   2   0      775.93      762.64     17.37 o 
  10   2   0     1263.10     1314.90     22.28 o 
  11   2   0      990.41      943.46     29.81 o 
  12   2   0      629.74      651.92     19.84 o 
  13   2   0      675.60      651.48     23.62 o 
  14   2   0      228.12      227.18     16.16 o 
  15   2   0       11.37       21.59     14.94 o 
   1   3   0      391.46      371.49     13.34 o 
   2   3   0      727.01      730.73     21.70 o 
   3   3   0     1816.80     1847.24     38.11 o 
   4   3   0     1183.34     1202.55     25.40 o 
   5   3   0      428.50      376.11     16.98 o 
   6   3   0     1401.01     1468.91     24.25 o 
   7   3   0       51.10       58.82     13.87 o 
   8   3   0      445.55      474.85     14.69 o 
   9   3   0     1088.57     1079.11     44.65 o 
  10   3   0       18.12       30.03     12.85 o 
  11   3   0       12.89        8.52     14.40 o 
  12   3   0      155.92      160.70     15.95 o 
  13   3   0      129.78      136.64     16.82 o 
  14   3   0      456.86      471.94     18.75 o 
   0   4   0      253.56      280.09     20.29 o 
   1   4   0     1560.39     1624.22     21.71 o 
   2   4   0      346.57      342.36     13.26 o 
   3   4   0      238.06      254.92     15.42 o 
   4   4   0      803.32      837.12     36.99 o 
   5   4   0      427.91      443.40     14.33 o 
   6   4   0        1.24       15.60     12.06 o 
   7   4   0      199.70      233.16     14.51 o 
   8   4   0       54.97       69.29     12.89 o 
   9   4   0      461.17      501.22     18.26 o 
  10   4   0       20.40       31.86     14.12 o 
  11   4   0      819.14      795.19     34.67 o 
  12   4   0      140.69      135.61     14.52 o 
   1   5   0      522.38      536.17     15.74 o 
   2   5   0       25.64       38.25     11.91 o 
   3   5   0       24.83       43.86     14.88 o 
   4   5   0       68.40       78.12     16.26 o 
   5   5   0      848.07      854.88     20.16 o 
   6   5   0      145.42      136.25     15.06 o 
   7   5   0      486.04      496.07     18.77 o 
   8   5   0       24.73       22.81     13.08 o 
   9   5   0      210.31      222.78     16.98 o 
   0   6   0     1408.55     1295.63     60.36 o 
   1   6   0      492.36      474.84     15.31 o 
   2   6   0       71.29       82.82     14.91 o 
   3   6   0       52.37       55.45     13.47 o 
   4   6   0        2.69       16.64     15.14 o 
   4   0   1    16212.08    16911.89    597.03 o 
   6   0   1    13486.55    13680.75     90.53 o 
   8   0   1     3108.61     3442.03     40.31 o 
  10   0   1      306.27      306.26     18.16 o 
  12   0   1     1692.16     1645.25     37.03 o 
  14   0   1     1231.13     1318.29     52.45 o 
  16   0   1      772.34      678.21     22.57 o 
   0   1   1    13855.19    13747.30    111.87 o 
   1   1   1      819.07      749.27     23.11 o 
   2   1   1     6834.42     6782.30     93.30 o 
   3   1   1     6463.81     6813.43    203.23 o 
   4   1   1      293.33      260.14     14.84 o 
   5   1   1     1085.50     1129.02     21.28 o 
   6   1   1     1223.40     1256.12     30.43 o 
   7   1   1       98.36       79.71     16.84 o 
   8   1   1     3946.37     4093.81    103.26 o 
   9   1   1      548.38      569.32     15.95 o 
  10   1   1     3671.35     3719.01     50.51 o 
  11   1   1      220.71      254.78     18.73 o 
  12   1   1     1925.75     1969.20     92.77 o 
  13   1   1      223.96      224.07     16.54 o 
  14   1   1      110.58      114.02     17.85 o 
  15   1   1       93.69       74.51     16.33 o 
  16   1   1      231.63      243.69     18.14 o 
   1   2   1        2.60       44.03     18.67 o 
   2   2   1     2499.18     2426.28     54.70 o 
   3   2   1     4263.75     4374.57     42.55 o 
   4   2   1     6466.58     6772.12     87.97 o 
   5   2   1     1338.34     1299.85     26.50 o 
   6   2   1     1729.56     1742.93     22.81 o 
   7   2   1     2034.67     2116.03     38.36 o 
   8   2   1      860.89      915.45     26.08 o 
   9   2   1      371.38      385.92     17.77 o 
  10   2   1       14.14       20.28     14.29 o 
  11   2   1       66.34       73.88     16.05 o 
  12   2   1      378.20      380.36     14.94 o 
  13   2   1     1012.73     1025.37     19.17 o 
  14   2   1      755.29      712.39     25.90 o 
  15   2   1      230.78      213.40     16.32 o 
   0   3   1     1415.32     1338.99     59.83 o 
   1   3   1     1107.47     1013.01     19.58 o 
   2   3   1     1882.92     1925.15     38.51 o 
   3   3   1      679.34      690.22     13.89 o 
   4   3   1        9.55       17.24     10.79 o 
   5   3   1       16.48       31.48     13.97 o 
   6   3   1       64.61       79.93     14.32 o 
   7   3   1      937.96      996.74     23.87 o 
   8   3   1      603.99      605.45     20.61 o 
   9   3   1      907.33      938.34     33.28 o 
  10   3   1      155.62      162.11     16.65 o 
  11   3   1      643.61      645.82     18.00 o 
  12   3   1      406.09      408.53     17.23 o 
  13   3   1      139.67      124.38     16.76 o 
  14   3   1       33.57       40.80     14.71 o 
   1   4   1      455.59      461.76     14.38 o 
   2   4   1      533.60      551.48     23.35 o 
   3   4   1     1045.98     1107.69     37.14 o 
   4   4   1      375.57      414.84     18.96 o 
   5   4   1     1136.72     1220.71     31.52 o 
   6   4   1      157.70      179.75     12.80 o 
   7   4   1      445.71      461.54     15.93 o 
   8   4   1      112.10      110.14     13.04 o 
   9   4   1      133.55      125.63     15.43 o 
  10   4   1       20.54       37.47     15.01 o 
  11   4   1       28.29       48.82     14.54 o 
  12   4   1      163.51      144.97     15.08 o 
   0   5   1       39.37       43.26     20.42 o 
   1   5   1     1253.33     1298.01     26.84 o 
   2   5   1      148.86      159.73     15.27 o 
   3   5   1      177.56      200.07     13.58 o 
   4   5   1      121.97      122.38     15.26 o 
   5   5   1       80.93       77.99     14.66 o 
   6   5   1      243.11      247.81     17.07 o 
   7   5   1      202.51      234.47     16.12 o 
   8   5   1       24.15       13.90     14.74 o 
   9   5   1      285.14      299.02     14.45 o 
   1   6   1       35.42       30.54     14.39 o 
   2   6   1       19.40       34.10     14.57 o 
   3   6   1      224.52      233.70     15.98 o 
   4   6   1       68.14       59.39     16.55 o 
   2   0   2     8136.60     7694.86     98.99 o 
   4   0   2     5628.91     5906.25     66.92 o 
   6   0   2     3500.31     3571.56    241.46 o 
   8   0   2     5153.18     5340.13    113.44 o 
  10   0   2     5505.15     5670.49     49.37 o 
  12   0   2     1807.81     1861.48     50.99 o 
  14   0   2      506.23      489.28     44.08 o 
  16   0   2      302.47      322.87     36.21 o 
   1   1   2     8311.96     7642.20    218.72 o 
   2   1   2     1632.49     1515.77     29.08 o 
   3   1   2     1905.61     1872.63     29.11 o 
   4   1   2     3118.59     2894.37     62.34 o 
   5   1   2     1039.71     1038.95     20.16 o 
   6   1   2    11523.31    12548.16    169.91 o 
   7   1   2       97.03       99.98     16.48 o 
   8   1   2     1570.05     1577.42     46.39 o 
   9   1   2       14.37       18.09     16.04 o 
  10   1   2       16.99       13.16     14.64 o 
  11   1   2      241.81      257.80     15.14 o 
  12   1   2      575.69      552.51     17.61 o 
  13   1   2      454.80      456.10     31.25 o 
  14   1   2     1564.93     1581.79     44.63 o 
  15   1   2       41.64       70.35     17.18 o 
  16   1   2      986.67      932.95     44.04 o 
   0   2   2     5654.25     5330.60    165.91 o 
   1   2   2     2034.39     1879.23     49.48 o 
   2   2   2     4338.99     4415.29    127.41 o 
   3   2   2      350.37      400.90     16.07 o 
   4   2   2     3756.32     4221.89     62.72 o 
   5   2   2     1032.30     1045.22     21.46 o 
   6   2   2      124.22      125.25     13.89 o 
   7   2   2     1056.41     1078.22     19.08 o 
   8   2   2     1070.05     1059.10     23.63 o 
   9   2   2      872.38      944.63     26.79 o 
  10   2   2     2089.25     2064.55     46.80 o 
  11   2   2      145.67      194.49     14.64 o 
  12   2   2      404.54      438.72     16.22 o 
  13   2   2       28.55       27.63     13.66 o 
  14   2   2       61.31       99.82     15.25 o 
  15   2   2      103.14       97.44     15.16 o 
   1   3   2      850.89      874.23     24.50 o 
   2   3   2     1078.34     1149.54     28.95 o 
   3   3   2     2994.37     3191.04    109.26 o 
   4   3   2      832.49      869.03     17.87 o 
   5   3   2     2925.33     3147.49     41.70 o 
   6   3   2     1017.86     1105.63     20.64 o 
   7   3   2     1264.97     1319.09     21.78 o 
   8   3   2      214.46      225.19     15.78 o 
   9   3   2       32.99       35.06     12.55 o 
  10   3   2      125.32      130.51     13.37 o 
  11   3   2      671.27      697.20     27.04 o 
  12   3   2      222.80      222.19     15.33 o 
  13   3   2      239.60      259.27     17.37 o 
  14   3   2      269.45      243.58     21.55 o 
   0   4   2     1344.36     1379.17     26.32 o 
   1   4   2     1293.34     1305.41     30.27 o 
   2   4   2       43.97       54.85     12.30 o 
   3   4   2      542.30      547.64     33.32 o 
   4   4   2      523.01      554.50     19.21 o 
   5   4   2      121.43      128.37     17.73 o 
   6   4   2      123.97      118.08     13.29 o 
   7   4   2      892.03      908.88     21.91 o 
   8   4   2      257.60      255.13     16.94 o 
   9   4   2     1109.50     1185.59     32.74 o 
  10   4   2       27.49       19.67     16.21 o 
  11   4   2      204.54      190.76     15.13 o 
  12   4   2       26.77       29.17     16.51 o 
   1   5   2      583.79      573.19     29.60 o 
   2   5   2      344.69      364.97     15.04 o 
   3   5   2       14.12       16.42     16.36 o 
   4   5   2       75.50       81.30     14.84 o 
   5   5   2      637.96      644.46     16.95 o 
   6   5   2       58.29       62.32     13.52 o 
   7   5   2      135.01      132.54     14.53 o 
   8   5   2       39.38       36.89     13.94 o 
   9   5   2       12.32       31.52     21.71 o 
   0   6   2      306.63      302.00     20.89 o 
   1   6   2      189.66      190.44     14.36 o 
   2   6   2      153.24      168.41     14.25 o 
   3   6   2      120.65      107.96     14.51 o 
   4   6   2       60.46       46.47     12.85 o 
   2   0   3      112.28       82.56     33.19 o 
   4   0   3     9098.37     8732.27    190.10 o 
   6   0   3     2145.90     2053.69     32.90 o 
   8   0   3     3075.94     3394.57     39.95 o 
  10   0   3      278.04      335.25     28.21 o 
  12   0   3       97.74       78.85     23.70 o 
  14   0   3     1669.27     1742.56    133.30 o 
  16   0   3      736.95      670.86     47.32 o 
   0   1   3    12514.57    11786.49    240.64 o 
   1   1   3     1322.22     1232.24     53.47 o 
   2   1   3    37750.14    44383.37    884.97 o 
   3   1   3     4990.93     5190.98    113.86 o 
   4   1   3      298.69      294.95     15.27 o 
   5   1   3     1576.10     1769.69     51.29 o 
   6   1   3     2779.09     2666.83     27.11 o 
   7   1   3       25.48       27.56     15.64 o 
   8   1   3     2401.76     2277.99     39.99 o 
   9   1   3     1101.31     1196.30     21.22 o 
  10   1   3     2860.84     2814.25     71.27 o 
  11   1   3      223.61      235.42     16.05 o 
  12   1   3     1123.27     1126.69     19.01 o 
  13   1   3      145.40      193.53     17.84 o 
  14   1   3      242.58      274.08     18.82 o 
  15   1   3      257.35      285.96     16.71 o 
  16   1   3       41.54       51.06     14.54 o 
   1   2   3     1022.43      985.40     38.12 o 
   2   2   3     1169.26     1076.92     42.09 o 
   3   2   3     2049.42     1998.48     46.93 o 
   4   2   3     6382.84     6925.58     99.36 o 
   5   2   3     2635.29     2733.51     49.44 o 
   6   2   3     6530.98     7079.95    146.42 o 
   7   2   3      499.42      502.24     17.35 o 
   8   2   3      126.17      120.65     16.54 o 
   9   2   3       26.86       32.18     14.58 o 
  10   2   3      316.96      335.80     15.80 o 
  11   2   3      116.78      111.93     13.22 o 
  12   2   3      653.77      646.33     20.74 o 
  13   2   3      245.26      250.63     15.08 o 
  14   2   3      361.35      365.72     15.35 o 
  15   2   3      176.14      158.35     16.75 o 
   0   3   3      111.36      113.77     17.31 o 
   1   3   3     3987.00     3986.44    103.59 o 
   2   3   3      677.74      706.37     16.44 o 
   3   3   3     2899.67     3084.60     68.45 o 
   4   3   3      225.60      247.37     13.63 o 
   5   3   3      114.58      136.43     14.53 o 
   6   3   3      587.74      628.54     17.30 o 
   7   3   3      409.65      436.15     17.14 o 
   8   3   3      350.92      355.56     16.52 o 
   9   3   3     1065.59     1056.59     38.94 o 
  10   3   3      609.69      635.04     17.34 o 
  11   3   3      891.36      916.73     20.34 o 
  12   3   3       45.29       54.06     16.85 o 
  13   3   3      202.61      215.57     21.69 o 
  14   3   3       21.97       19.67     13.82 o 
   1   4   3       77.28       78.93     11.48 o 
   2   4   3      246.77      248.58     14.16 o 
   3   4   3     1914.74     1955.21     36.23 o 
   4   4   3      909.74      994.80     20.92 o 
   5   4   3      784.27      854.96     22.95 o 
   6   4   3       32.23       43.10     17.63 o 
   7   4   3      768.36      781.47     17.60 o 
   8   4   3      221.86      172.55     16.62 o 
   9   4   3        4.12       14.62     13.38 o 
  10   4   3       28.81       30.71     14.76 o 
  11   4   3       10.27       22.43     13.80 o 
  12   4   3        5.37       35.03     15.12 o 
   0   5   3      754.29      716.60     24.51 o 
   1   5   3      275.25      275.95     14.55 o 
   2   5   3      135.71      128.65     13.39 o 
   3   5   3      688.41      668.34     27.44 o 
   4   5   3       70.55       69.50     15.15 o 
   5   5   3      119.33      154.48     18.11 o 
   6   5   3      103.50       96.80     15.86 o 
   7   5   3      144.24      157.47     17.57 o 
   8   5   3       10.24       28.87     15.13 o 
   9   5   3      372.27      343.42     18.69 o 
   1   6   3       73.25       61.87     14.19 o 
   2   6   3       83.21       72.11     14.82 o 
   3   6   3       23.68       19.68     14.54 o 
   4   6   3       20.62       15.52     17.57 o 
   2   0   4    30092.09    35357.03    338.78 o 
   4   0   4      796.21      804.28     43.06 o 
   6   0   4      593.43      586.28     26.76 o 
   8   0   4     5825.67     5834.29    344.06 o 
  10   0   4     3312.09     3585.65    214.09 o 
  12   0   4      497.57      510.71     23.28 o 
  14   0   4       30.85       50.44     32.05 o 
  16   0   4      275.62      260.24     40.70 o 
   1   1   4      678.70      676.91     30.43 o 
   2   1   4    20478.51    21851.88    645.01 o 
   3   1   4     4977.75     5054.39     52.67 o 
   4   1   4    12133.95    12240.33    279.48 o 
   5   1   4     2187.87     2298.37     47.84 o 
   6   1   4     5568.34     5737.26     83.00 o 
   7   1   4      147.13      156.17     13.45 o 
   8   1   4     1364.62     1473.90     32.24 o 
   9   1   4      579.04      596.29     21.26 o 
  10   1   4       88.15      101.99     15.03 o 
  11   1   4       33.71       33.23     14.04 o 
  12   1   4      306.04      305.54     17.83 o 
  13   1   4       73.14       74.82     13.90 o 
  14   1   4      422.50      426.25     22.56 o 
  15   1   4      314.91      292.12     17.56 o 
  16   1   4      740.50      690.74     18.76 o 
   0   2   4    11167.99    10758.39    578.13 o 
   1   2   4      775.93      695.22     14.94 o 
   2   2   4     1690.92     1709.04     33.63 o 
   3   2   4     2213.08     2278.79     88.89 o 
   4   2   4      671.51      759.72     21.13 o 
   5   2   4     2259.59     2487.51     38.73 o 
   6   2   4     2150.36     2309.40     35.15 o 
   7   2   4      218.11      223.93     16.29 o 
   8   2   4      993.50     1023.73     34.16 o 
   9   2   4      437.48      435.13     16.28 o 
  10   2   4     3016.42     3199.60     61.57 o 
  11   2   4      743.09      730.80     27.62 o 
  12   2   4      518.95      522.12     16.99 o 
  13   2   4      236.06      245.85     16.18 o 
  14   2   4      183.07      169.18     14.51 o 
  15   2   4       27.95       18.09     16.21 o 
   1   3   4      171.39      185.73     13.37 o 
   2   3   4      344.22      349.01     14.05 o 
   3   3   4      704.49      672.84     22.82 o 
   4   3   4     1357.93     1429.72     47.65 o 
   5   3   4     2942.92     3187.89     83.23 o 
   6   3   4      919.32      962.70     22.14 o 
   7   3   4     1843.58     1950.05     23.37 o 
   8   3   4      136.85      132.76     15.87 o 
   9   3   4      520.16      535.09     17.57 o 
  10   3   4       20.78       43.23     14.90 o 
  11   3   4      142.87      175.53     17.03 o 
  12   3   4      438.01      446.05     22.40 o 
  13   3   4      433.27      416.59     18.38 o 
  14   3   4      236.88      226.32     14.85 o 
   0   4   4      210.72      257.02     18.87 o 
   1   4   4      843.50      786.64     26.79 o 
   2   4   4      961.36      957.06     15.96 o 
   3   4   4      914.89      964.91     36.24 o 
   4   4   4      176.19      203.34     16.61 o 
   5   4   4       86.35      107.07     15.07 o 
   6   4   4       97.83      127.24     17.04 o 
   7   4   4      205.81      221.97     16.88 o 
   8   4   4       72.03       89.37     22.84 o 
   9   4   4      716.25      740.01     20.67 o 
  10   4   4       73.09       68.10     14.97 o 
  11   4   4      418.55      443.88     18.70 o 
  12   4   4        8.19       10.90     15.10 o 
   1   5   4       75.60       66.22     13.59 o 
   2   5   4      294.06      293.20     15.19 o 
   3   5   4      390.27      408.20     18.13 o 
   4   5   4       12.94       24.46     14.21 o 
   5   5   4      400.81      431.87     17.01 o 
   6   5   4       63.20       54.05     15.44 o 
   7   5   4      222.69      230.09     19.97 o 
   8   5   4       33.01       13.60     15.00 o 
   9   5   4      130.05      134.90     23.00 o 
   0   6   4      355.10      345.45     20.56 o 
   1   6   4      339.32      311.75     16.71 o 
   2   6   4       98.46      104.64     15.24 o 
   3   6   4       23.15       24.87     16.06 o 
   2   0   5      521.15      472.26     35.11 o 
   4   0   5    11798.26    11600.53    132.23 o 
   6   0   5     4905.13     5027.10     76.51 o 
   8   0   5     8265.74     9058.15     76.94 o 
  10   0   5      524.20      506.51     20.13 o 
  12   0   5     2409.13     2453.41     48.22 o 
  14   0   5     2287.66     2265.71     46.43 o 
  16   0   5      660.58      591.41     28.80 o 
   0   1   5     3020.36     2736.82     50.93 o 
   1   1   5     1751.61     1515.39     26.58 o 
   2   1   5     6181.37     6359.74    268.46 o 
   3   1   5      378.47      378.27     16.63 o 
   4   1   5      613.18      629.42     19.64 o 
   5   1   5     1209.79     1289.33     24.16 o 
   6   1   5      899.08      943.84     20.76 o 
   7   1   5       25.52       22.31     13.60 o 
   8   1   5     4576.02     4857.76    146.36 o 
   9   1   5      523.27      562.56     22.13 o 
  10   1   5     4177.35     4373.18    157.20 o 
  11   1   5      681.70      710.27     19.12 o 
  12   1   5     1139.73     1179.75     21.53 o 
  13   1   5      120.17      132.99     15.01 o 
  14   1   5       88.45       91.98     17.57 o 
  15   1   5       69.02       62.21     13.79 o 
  16   1   5      244.27      221.93     21.08 o 
   1   2   5      235.06      219.54     14.18 o 
   2   2   5     1828.92     1675.75     46.47 o 
   3   2   5     4035.62     4136.52     79.16 o 
   4   2   5     2371.27     2301.25     49.03 o 
   5   2   5     2959.67     3014.73     59.12 o 
   6   2   5     1419.94     1503.48     38.90 o 
   7   2   5      640.05      681.23     18.42 o 
   8   2   5      494.57      520.52     16.00 o 
   9   2   5      161.87      169.09     17.09 o 
  10   2   5      146.66      149.41     15.43 o 
  11   2   5      213.92      186.22     15.53 o 
  12   2   5      942.39      994.48     20.42 o 
  13   2   5      620.27      630.57     16.75 o 
  14   2   5      384.75      362.05     16.35 o 
  15   2   5      259.10      261.99     29.03 o 
   0   3   5     1475.91     1438.08     31.25 o 
   1   3   5      694.63      631.78     24.99 o 
   2   3   5      697.28      650.94     29.02 o 
   3   3   5      113.25      134.65     17.48 o 
   4   3   5      121.49      124.85     15.39 o 
   5   3   5       11.66       19.83     14.00 o 
   6   3   5      122.27      128.32     14.58 o 
   7   3   5     1646.72     1772.40     34.36 o 
   8   3   5      103.92      100.33     15.22 o 
   9   3   5      660.40      677.15     18.60 o 
  10   3   5      490.26      530.57     19.62 o 
  11   3   5      744.76      763.78     18.30 o 
  12   3   5      224.54      235.37     18.36 o 
  13   3   5      137.09      153.59     17.38 o 
  14   3   5       34.21       16.67     15.49 o 
   1   4   5      205.76      214.40     14.21 o 
   2   4   5      436.94      455.88     15.58 o 
   3   4   5     1624.50     1654.58     79.87 o 
   4   4   5      980.57     1014.12     28.44 o 
   5   4   5      331.78      323.06     19.10 o 
   6   4   5      130.18      153.58     16.33 o 
   7   4   5      649.12      679.50     26.53 o 
   8   4   5        8.08        5.06     16.95 o 
   9   4   5       41.49       28.08     16.16 o 
  10   4   5      234.45      255.27     16.25 o 
  11   4   5       56.41       62.89     13.98 o 
  12   4   5       19.93       23.97     14.33 o 
   0   5   5      121.70      150.82     22.22 o 
   1   5   5     1179.29     1265.16     18.89 o 
   2   5   5      504.61      508.66     18.52 o 
   3   5   5      206.58      197.17     16.63 o 
   4   5   5       38.45       47.03     15.99 o 
   5   5   5       89.32      109.91     16.97 o 
   6   5   5       43.17       50.32     14.32 o 
   7   5   5      152.82      165.13     18.78 o 
   8   5   5       32.64       46.59     20.35 o 
   9   5   5      514.85      510.26     19.67 o 
   1   6   5       22.15       24.32     13.74 o 
   2   6   5       34.04       53.44     14.81 o 
   3   6   5      135.22      141.01     16.83 o 
   2   0   6     9883.39    10116.20    136.55 o 
   4   0   6     2774.85     2761.61     60.23 o 
   6   0   6     2034.22     2107.97     53.75 o 
   8   0   6     3852.32     4040.56     62.03 o 
  10   0   6     4547.76     4695.06     60.33 o 
  12   0   6     2891.20     2878.06     46.00 o 
  14   0   6      679.52      701.29     40.05 o 
  16   0   6      352.74      376.18     27.82 o 
   1   1   6     1090.31     1050.19     45.33 o 
   2   1   6     1596.48     1575.28     50.64 o 
   3   1   6     3170.15     3108.29     92.91 o 
   4   1   6     2767.53     2801.45     56.01 o 
   5   1   6     1211.15     1236.87     22.32 o 
   6   1   6     2350.43     2398.94     72.64 o 
   7   1   6      679.93      695.78     20.81 o 
   8   1   6     1271.00     1347.15     42.21 o 
   9   1   6      233.28      261.57     16.18 o 
  10   1   6      192.61      216.88     16.39 o 
  11   1   6      940.22      948.64     18.90 o 
  12   1   6     1330.80     1305.91     19.75 o 
  13   1   6       54.44       62.23     15.51 o 
  14   1   6     1404.44     1403.39     49.28 o 
  15   1   6       77.64      102.80     15.74 o 
  16   1   6      556.70      565.02     21.67 o 
   0   2   6     7650.02     7951.81    453.84 o 
   1   2   6     5429.65     5521.78    104.48 o 
   2   2   6      872.16      814.37     22.44 o 
   3   2   6      243.10      260.51     15.25 o 
   4   2   6     3234.94     3588.50    185.21 o 
   5   2   6      162.80      167.37     16.07 o 
   6   2   6      588.04      613.15     19.66 o 
   7   2   6      583.23      656.83     22.78 o 
   8   2   6     1719.92     1747.85     21.86 o 
   9   2   6     1061.84     1144.72     24.95 o 
  10   2   6      825.54      859.35     24.93 o 
  11   2   6      660.24      703.90     19.20 o 
  12   2   6      593.12      640.44     16.40 o 
  13   2   6      157.34      159.81     16.12 o 
  14   2   6        2.09        9.23     14.41 o 
  15   2   6       11.90       29.17     14.60 o 
   1   3   6     2278.08     2532.46     46.80 o 
   2   3   6     1408.88     1434.48     39.12 o 
   3   3   6     2513.64     2718.73    112.42 o 
   4   3   6     1289.25     1293.14     20.75 o 
   5   3   6     1349.91     1396.11     48.39 o 
   6   3   6     1385.52     1560.75     26.98 o 
   7   3   6      747.71      817.23     21.39 o 
   8   3   6      187.65      234.75     17.25 o 
   9   3   6       28.66       48.12     13.56 o 
  10   3   6       51.71       50.32     11.93 o 
  11   3   6      212.96      223.40     14.21 o 
  12   3   6      167.24      177.25     16.32 o 
  13   3   6      165.69      159.14     17.21 o 
  14   3   6      105.32      107.17     15.80 o 
   0   4   6      249.93      270.09     21.92 o 
   1   4   6     2603.84     2636.87     62.34 o 
   2   4   6      185.87      180.41     12.90 o 
   3   4   6       74.63       88.47     14.02 o 
   4   4   6      433.71      480.38     17.68 o 
   5   4   6      339.34      342.74     15.45 o 
   6   4   6       12.85       14.85     14.42 o 
   7   4   6      521.20      561.61     25.50 o 
   8   4   6      106.78      139.19     16.09 o 
   9   4   6      493.09      523.03     22.13 o 
  10   4   6      158.18      155.60     19.04 o 
  11   4   6      427.32      432.49     21.12 o 
  12   4   6       16.13       18.46     15.91 o 
   1   5   6       22.58       36.38     15.17 o 
   2   5   6      258.31      264.84     16.53 o 
   3   5   6      470.74      514.24     17.58 o 
   4   5   6       94.09      102.45     14.45 o 
   5   5   6      552.74      601.89     17.88 o 
   6   5   6      100.91       93.25     15.33 o 
   7   5   6      298.20      290.14     15.99 o 
   8   5   6       32.06       26.36     15.97 o 
   9   5   6       99.26       90.00     20.13 o 
   0   6   6      184.07      164.13     17.46 o 
   1   6   6      130.49      132.58     16.33 o 
   2   6   6       10.92       34.98     18.19 o 
   2   0   7    11221.06    12334.46    150.53 o 
   4   0   7    11510.85    12193.82    132.47 o 
   6   0   7     9429.51    10794.76    113.90 o 
   8   0   7      412.00      446.31     35.46 o 
  10   0   7     1455.73     1530.20     38.62 o 
  12   0   7       65.47       96.31     26.34 o 
  14   0   7      807.27      810.84     30.91 o 
  16   0   7      761.43      685.88     25.88 o 
   0   1   7    12818.71    11968.78    455.41 o 
   1   1   7     1292.14     1135.11     71.09 o 
   2   1   7     7481.09     7034.11    541.22 o 
   3   1   7      499.78      502.23     24.27 o 
   4   1   7     2105.40     2247.68     43.23 o 
   5   1   7       26.85       32.71     17.11 o 
   6   1   7     1290.43     1361.43     30.86 o 
   7   1   7       21.24       12.99     13.73 o 
   8   1   7     3995.94     4242.88     32.50 o 
   9   1   7     1032.24     1127.22     24.67 o 
  10   1   7      887.41      885.56     20.86 o 
  11   1   7      210.13      230.88     15.37 o 
  12   1   7     1039.83     1086.79     20.49 o 
  13   1   7      200.96      197.20     16.25 o 
  14   1   7       62.70       78.02     19.63 o 
  15   1   7       58.72       51.82     16.76 o 
   1   2   7      556.13      597.60     16.08 o 
   2   2   7     3139.84     3182.68     30.42 o 
   3   2   7     2729.79     2760.69     95.61 o 
   4   2   7     6896.05     7138.30    247.17 o 
   5   2   7     2942.46     2999.85    142.11 o 
   6   2   7     2229.97     2384.33     89.35 o 
   7   2   7     3010.62     3225.52     46.55 o 
   8   2   7      612.16      627.65     19.74 o 
   9   2   7      115.46      139.25     17.10 o 
  10   2   7       11.66       23.13     15.28 o 
  11   2   7       47.24       56.91     13.55 o 
  12   2   7      148.47      156.70     18.26 o 
  13   2   7      221.30      231.86     18.44 o 
  14   2   7      773.95      750.66     18.91 o 
  15   2   7       72.36       89.43     19.86 o 
   0   3   7      857.65      819.41     41.37 o 
   1   3   7     2441.07     2406.94     23.06 o 
   2   3   7     1282.26     1248.63     38.79 o 
   3   3   7      850.08      837.84     17.20 o 
   4   3   7       49.09       64.00     15.32 o 
   5   3   7      466.11      509.41     16.34 o 
   6   3   7       66.17       72.59     15.98 o 
   7   3   7      759.51      783.61     30.49 o 
   8   3   7      663.83      764.78     23.22 o 
   9   3   7      857.18      937.78     22.94 o 
  10   3   7      214.54      207.01     14.86 o 
  11   3   7      311.91      326.61     17.20 o 
  12   3   7      460.30      486.29     21.98 o 
  13   3   7      109.26      130.27     16.05 o 
  14   3   7       17.77       22.38     14.02 o 
   1   4   7       44.61       47.27     15.96 o 
   2   4   7      207.17      215.94     16.34 o 
   3   4   7      437.73      494.56     16.16 o 
   4   4   7       85.39       88.59     15.50 o 
   5   4   7     1927.37     1977.67     78.03 o 
   6   4   7      647.00      687.43     19.99 o 
   7   4   7     1055.15     1115.82     22.58 o 
   8   4   7      239.51      254.10     16.22 o 
   9   4   7      106.69       90.18     16.37 o 
  10   4   7       84.54      103.36     19.82 o 
  11   4   7       40.99       65.16     17.79 o 
  12   4   7      250.92      263.90     21.71 o 
   0   5   7      101.64      121.93     22.39 o 
   1   5   7      598.10      605.88     18.06 o 
   2   5   7      154.15      181.31     18.16 o 
   3   5   7      105.20      110.17     26.01 o 
   4   5   7       90.58       97.01     15.88 o 
   5   5   7      105.39      104.71     14.51 o 
   6   5   7       61.09       51.19     15.35 o 
   7   5   7      355.46      380.02     18.83 o 
   8   5   7       16.62       47.01     16.02 o 
   9   5   7      364.76      353.56     22.17 o 
   1   6   7        1.23      -15.78     15.78 o 
   2   6   7       49.52       55.16     21.09 o 
   2   0   8     2364.14     2293.92     61.73 o 
   4   0   8     6946.36     8622.98    106.95 o 
   6   0   8     2375.99     2494.32     56.75 o 
   8   0   8     3803.20     4112.65    340.05 o 
  10   0   8     2891.00     3111.38    129.56 o 
  12   0   8       24.89        8.26     20.11 o 
  14   0   8       58.67       76.45     24.21 o 
   1   1   8      497.22      499.48     23.17 o 
   2   1   8     3167.73     2824.92     70.32 o 
   3   1   8      323.50      302.60     19.97 o 
   4   1   8     3971.28     3872.10    109.23 o 
   5   1   8      262.71      271.15     20.79 o 
   6   1   8     6972.50     7721.43    285.66 o 
   7   1   8      783.88      877.36     27.75 o 
   8   1   8      859.94      919.14     24.14 o 
   9   1   8      329.62      354.05     16.01 o 
  10   1   8      163.70      159.07     14.46 o 
  11   1   8       30.04       50.73     14.08 o 
  12   1   8      825.69      803.32     22.42 o 
  13   1   8      122.73      116.63     16.18 o 
  14   1   8      921.96      951.64     42.64 o 
  15   1   8      124.48      125.35     17.55 o 
   0   2   8     4381.36     4550.27    201.21 o 
   1   2   8      310.27      325.30     16.74 o 
   2   2   8     2617.36     2545.86     28.43 o 
   3   2   8      610.49      637.84     20.15 o 
   4   2   8       16.14       10.37     13.33 o 
   5   2   8      159.49      193.77     17.59 o 
   6   2   8     1052.42     1105.59     43.91 o 
   7   2   8       14.02       22.48     15.59 o 
   8   2   8     3641.91     3814.21     64.34 o 
   9   2   8      403.68      426.33     16.45 o 
  10   2   8     1229.59     1329.20     47.61 o 
  11   2   8      788.58      822.61     20.60 o 
  12   2   8      720.28      774.18     18.63 o 
  13   2   8      507.81      502.52     18.15 o 
  14   2   8       56.11       79.26     13.85 o 
  15   2   8       20.09       13.75     15.40 o 
   1   3   8      278.21      307.31     16.84 o 
   2   3   8      505.91      545.46     18.60 o 
   3   3   8      299.30      304.98     16.51 o 
   4   3   8     1364.00     1458.36     62.74 o 
   5   3   8     4827.28     5289.30    117.34 o 
   6   3   8     1173.89     1239.96     60.66 o 
   7   3   8     1643.74     1709.96     51.93 o 
   8   3   8      119.70      142.75     17.54 o 
   9   3   8       89.25       94.23     19.60 o 
  10   3   8      108.51      136.21     20.36 o 
  11   3   8      129.51      156.62     19.97 o 
  12   3   8       96.26      120.62     15.72 o 
  13   3   8      380.49      385.81     21.98 o 
   0   4   8      244.59      273.37     23.01 o 
   1   4   8      631.03      685.22     18.01 o 
   2   4   8       26.55       30.09     14.33 o 
   3   4   8      542.98      572.67     16.99 o 
   4   4   8      272.85      245.49     16.96 o 
   5   4   8       13.74       26.15     16.04 o 
   6   4   8        6.50       14.60     12.75 o 
   7   4   8      564.90      630.80     28.38 o 
   8   4   8       62.70       54.60     16.05 o 
   9   4   8      351.24      383.55     19.97 o 
  10   4   8        0.67       32.55     17.36 o 
  11   4   8      449.02      456.10     20.28 o 
   1   5   8       61.86       50.44     15.10 o 
   2   5   8      109.50      125.32     15.24 o 
   3   5   8       23.85       45.38     17.43 o 
   4   5   8       99.60      127.61     18.91 o 
   5   5   8      241.41      247.14     17.43 o 
   6   5   8       63.68       86.59     15.04 o 
   7   5   8      124.61      140.60     20.95 o 
   8   5   8       53.02       58.35     20.15 o 
   2   0   9     6087.38     6242.22     96.15 o 
   4   0   9     3614.06     3966.48     72.53 o 
   6   0   9     3905.40     4347.25     68.46 o 
   8   0   9      229.02      290.80     30.77 o 
  10   0   9      165.10      171.87     30.78 o 
  12   0   9     1640.51     1771.96     99.48 o 
  14   0   9     1553.10     1689.32     51.38 o 
   0   1   9     6156.61     5665.90     82.95 o 
   1   1   9      597.74      550.14     38.04 o 
   2   1   9     7053.69     6745.68    209.53 o 
   3   1   9      883.36      898.70     27.60 o 
   4   1   9      718.38      764.19     26.33 o 
   5   1   9      464.26      524.48     22.45 o 
   6   1   9      568.81      588.37     24.27 o 
   7   1   9      370.12      406.05     22.88 o 
   8   1   9     3678.44     3899.67     97.43 o 
   9   1   9      124.64      154.15     19.37 o 
  10   1   9     3290.24     3566.15     48.08 o 
  11   1   9      585.55      662.27     28.42 o 
  12   1   9      572.51      648.69     33.37 o 
  13   1   9       24.52       26.44     20.69 o 
  14   1   9       55.38       59.63     17.66 o 
  15   1   9       11.19       19.62     17.12 o 
   1   2   9       60.37       59.06     14.91 o 
   2   2   9      143.93      106.10     18.00 o 
   3   2   9     2926.85     3009.86     37.52 o 
   4   2   9     3060.46     3413.04    119.07 o 
   5   2   9     1325.33     1395.89     22.66 o 
   6   2   9     1721.33     1698.16     57.30 o 
   7   2   9      390.69      383.05     17.20 o 
   8   2   9     1434.28     1563.11     52.64 o 
   9   2   9     1575.57     1625.38     31.84 o 
  10   2   9      832.40      854.28     19.85 o 
  11   2   9       75.37       94.28     13.77 o 
  12   2   9      238.26      228.01     16.74 o 
  13   2   9      232.00      248.13     15.48 o 
  14   2   9      837.02      866.65     22.45 o 
   0   3   9      310.60      347.20     26.17 o 
   1   3   9     1910.22     1884.67     30.22 o 
   2   3   9      647.11      646.04     28.66 o 
   3   3   9      691.98      730.67     18.66 o 
   4   3   9        2.30       10.97     16.78 o 
   5   3   9     1078.34     1209.81     35.81 o 
   6   3   9      107.62      112.66     17.45 o 
   7   3   9      881.73     1000.83     37.52 o 
   8   3   9      521.51      539.90     21.06 o 
   9   3   9      995.35     1079.77     39.26 o 
  10   3   9      350.60      370.31     19.03 o 
  11   3   9      639.62      646.33     21.24 o 
  12   3   9      179.01      194.60     19.77 o 
  13   3   9      510.94      476.49     24.90 o 
   1   4   9      221.07      211.15     15.26 o 
   2   4   9      517.67      519.02     20.09 o 
   3   4   9      391.35      410.06     16.08 o 
   4   4   9      394.46      415.47     17.15 o 
   5   4   9      715.26      756.93     18.30 o 
   6   4   9      434.88      421.84     19.27 o 
   7   4   9      365.16      372.33     40.65 o 
   8   4   9      194.45      215.66     16.90 o 
   9   4   9      207.29      204.08     21.00 o 
  10   4   9       93.83       93.84     20.72 o 
  11   4   9       26.73       46.88     19.69 o 
   0   5   9      275.05      255.92     26.02 o 
   1   5   9      337.03      318.31     16.31 o 
   2   5   9      146.04      126.92     14.97 o 
   3   5   9      144.04      137.87     17.23 o 
   4   5   9       54.46       57.34     14.80 o 
   5   5   9       53.14       71.17     14.89 o 
   6   5   9       79.97       83.68     18.59 o 
   7   5   9      340.98      361.66     18.58 o 
   8   5   9       80.42       75.12     21.28 o 
   2   0  10     6771.57     7259.49    104.55 o 
   4   0  10     2305.61     2310.68     51.93 o 
   6   0  10     1535.86     1630.73     41.80 o 
   8   0  10     2695.59     2901.15     55.93 o 
  10   0  10     4566.03     4745.48     70.11 o 
  12   0  10      766.60      851.54     35.62 o 
  14   0  10       81.73      102.38     28.25 o 
   1   1  10     2622.08     2546.15     55.53 o 
   2   1  10     3583.03     3496.05    177.31 o 
   3   1  10     1210.62     1347.54     58.05 o 
   4   1  10     6282.22     6460.05    140.88 o 
   5   1  10     1779.79     1990.35     33.50 o 
   6   1  10     2127.49     2191.05     33.90 o 
   7   1  10      582.60      659.18     31.84 o 
   8   1  10     1574.46     1630.06     33.45 o 
   9   1  10      214.32      221.08     21.87 o 
  10   1  10      472.86      556.89     25.24 o 
  11   1  10      201.69      235.63     21.96 o 
  12   1  10      457.17      498.66     22.38 o 
  13   1  10      124.80      132.98     20.24 o 
  14   1  10      678.83      752.40     23.11 o 
  15   1  10       42.89       34.08     19.26 o 
   0   2  10     4137.28     4046.39     42.89 o 
   1   2  10     2943.75     2855.84     89.84 o 
   2   2  10     2587.66     2777.27     37.08 o 
   3   2  10      123.49      121.73     17.72 o 
   4   2  10       79.04       77.86     19.63 o 
   5   2  10      286.18      320.71     21.78 o 
   6   2  10      113.57      153.21     24.84 o 
   7   2  10      148.09      165.93     15.12 o 
   8   2  10      406.59      458.57     22.80 o 
   9   2  10      392.77      430.98     18.77 o 
  10   2  10      769.90      759.10     30.37 o 
  11   2  10      402.18      441.73     24.59 o 
  12   2  10      246.28      247.57     15.28 o 
  13   2  10       82.67       91.83     20.59 o 
  14   2  10       87.82      102.46     19.80 o 
   1   3  10      320.18      315.90     17.38 o 
   2   3  10      431.32      444.86     19.76 o 
   3   3  10     1163.78     1236.15     37.55 o 
   4   3  10      969.70     1074.40     22.58 o 
   5   3  10     2036.25     2065.14     91.80 o 
   6   3  10      180.53      197.39     20.35 o 
   7   3  10     2018.36     2114.78     94.57 o 
   8   3  10      164.12      188.71     17.15 o 
   9   3  10       82.19       72.28     16.94 o 
  10   3  10       48.78       69.64     16.80 o 
  11   3  10      155.35      182.51     16.15 o 
  12   3  10      227.64      220.26     22.71 o 
  13   3  10       65.50       61.62     14.46 o 
   0   4  10      238.85      274.00     28.80 o 
   1   4  10     1848.43     1965.13     77.07 o 
   2   4  10      113.62      122.57     15.28 o 
   3   4  10      321.33      331.57     15.47 o 
   4   4  10       28.40       33.29     17.50 o 
   5   4  10      174.06      201.36     16.05 o 
   6   4  10       86.48      102.62     19.98 o 
   7   4  10      361.79      435.42     31.41 o 
   8   4  10      397.81      402.13     19.89 o 
   9   4  10      370.90      373.03     21.40 o 
  10   4  10      468.25      445.91     20.36 o 
  11   4  10      233.18      232.84     20.55 o 
   1   5  10      192.37      170.11     15.47 o 
   2   5  10      119.88      135.16     17.48 o 
   3   5  10      488.63      528.83     20.03 o 
   4   5  10        4.82       38.79     18.20 o 
   5   5  10      382.79      394.19     18.14 o 
   6   5  10       13.97       17.24     15.47 o 
   7   5  10       58.47       61.52     16.88 o 
   8   5  10       34.49       35.09     14.30 o 
   2   0  11     4941.23     5498.48     88.51 o 
   4   0  11     7151.18     7216.04     92.78 o 
   6   0  11     3620.17     3957.66     65.03 o 
   8   0  11     1733.76     1921.75     49.80 o 
  10   0  11       55.93       74.17     34.77 o 
  12   0  11      614.49      655.70     30.06 o 
  14   0  11     1045.77     1017.27     39.97 o 
   0   1  11     6835.06     6210.26     80.33 o 
   1   1  11      989.18      979.44     41.93 o 
   2   1  11     5825.38     6024.36     78.64 o 
   3   1  11     1618.44     1717.33     37.94 o 
   4   1  11      113.99      146.63     21.01 o 
   5   1  11       14.86       27.70     17.35 o 
   6   1  11      685.25      750.75     23.36 o 
   7   1  11      183.94      170.09     21.50 o 
   8   1  11     2349.18     2519.37     33.30 o 
   9   1  11       94.68      106.96     18.39 o 
  10   1  11     1287.87     1383.01     45.62 o 
  11   1  11      785.43      852.55     26.39 o 
  12   1  11      521.24      560.20     39.94 o 
  13   1  11       48.03       46.58     16.82 o 
  14   1  11      188.01      178.18     19.44 o 
  15   1  11       19.61        4.67     16.20 o 
   1   2  11      671.38      719.90     24.06 o 
   2   2  11     1078.12     1049.01     27.72 o 
   3   2  11     1383.93     1358.38     32.74 o 
   4   2  11     2533.10     2716.59     35.70 o 
   5   2  11     1613.27     1680.85    109.23 o 
   6   2  11     1328.87     1298.74     43.37 o 
   7   2  11     1898.37     1967.22     55.37 o 
   8   2  11     1196.33     1232.85     60.37 o 
   9   2  11      389.46      404.71     24.24 o 
  10   2  11       53.54       61.66     22.80 o 
  11   2  11      242.57      268.42     24.40 o 
  12   2  11      336.37      327.25     23.75 o 
  13   2  11      101.40      100.66     19.72 o 
  14   2  11      327.21      355.03     27.95 o 
   0   3  11      642.15      586.09     36.00 o 
   1   3  11     1190.59     1206.31     73.21 o 
   2   3  11      208.44      222.31     20.64 o 
   3   3  11      395.98      397.68     29.91 o 
   4   3  11      234.81      264.94     26.38 o 
   5   3  11      456.70      464.51     19.37 o 
   6   3  11      244.03      241.19     17.74 o 
   7   3  11      578.50      571.89     21.56 o 
   8   3  11       92.71      103.46     19.02 o 
   9   3  11      983.96     1139.72     31.64 o 
  10   3  11      795.44      796.57     33.44 o 
  11   3  11      379.69      416.56     28.82 o 
  12   3  11       92.72       78.60     19.41 o 
  13   3  11       92.90       79.29     16.79 o 
   1   4  11      112.33      105.88     15.70 o 
   2   4  11       74.90       88.49     19.14 o 
   3   4  11      792.14      844.40     39.19 o 
   4   4  11      532.57      536.07     30.51 o 
   5   4  11      221.66      218.22     18.51 o 
   6   4  11      306.01      258.38     18.67 o 
   7   4  11     1055.04     1075.66     24.40 o 
   8   4  11       77.62       78.10     17.50 o 
   9   4  11      243.36      204.54     17.74 o 
  10   4  11      210.48      221.84     23.45 o 
  11   4  11       55.04       47.51     17.36 o 
   0   5  11       21.64       33.89     21.88 o 
   1   5  11      606.41      585.50     21.57 o 
   2   5  11       86.87      102.49     26.22 o 
   3   5  11      116.75      129.52     20.14 o 
   4   5  11       60.20       39.18     18.37 o 
   5   5  11       23.82       20.09     14.62 o 
   6   5  11       15.70        9.87     17.89 o 
   7   5  11      301.18      301.06     20.16 o 
   2   0  12     9953.72     9964.29    117.43 o 
   4   0  12      240.19      249.27     37.00 o 
   6   0  12     1344.83     1383.77     44.68 o 
   8   0  12     3215.71     3544.76     63.13 o 
  10   0  12     2490.00     2723.43     50.68 o 
  12   0  12      604.84      637.80     39.98 o 
  14   0  12        5.67       29.49     30.88 o 
   1   1  12      526.98      580.84     31.67 o 
   2   1  12      328.65      279.38     36.94 o 
   3   1  12      285.13      318.45     36.81 o 
   4   1  12     3211.80     3134.50     42.96 o 
   5   1  12     1103.09     1196.15     42.30 o 
   6   1  12     1720.62     1868.02     80.00 o 
   7   1  12       62.33       59.32     17.88 o 
   8   1  12      812.19      881.00     27.71 o 
   9   1  12       17.21       17.04     18.21 o 
  10   1  12      219.35      237.22     23.96 o 
  11   1  12      535.73      592.34     25.46 o 
  12   1  12     1571.66     1768.53     65.77 o 
  13   1  12       25.88       23.10     22.36 o 
  14   1  12      613.05      607.16     25.79 o 
   0   2  12     2062.81     2051.35    144.68 o 
   1   2  12      464.21      466.18     24.09 o 
   2   2  12      451.73      432.39     21.56 o 
   3   2  12      465.30      511.59     25.85 o 
   4   2  12      816.23      818.27     28.45 o 
   5   2  12      345.20      368.02     26.09 o 
   6   2  12     1226.15     1209.57     30.34 o 
   7   2  12      185.69      196.16     22.55 o 
   8   2  12     1985.21     2181.70     69.54 o 
   9   2  12      349.64      396.22     24.29 o 
  10   2  12     1587.74     1620.22     75.05 o 
  11   2  12     1061.98     1084.32     58.64 o 
  12   2  12      276.75      288.16     21.18 o 
  13   2  12      397.55      365.58     24.05 o 
  14   2  12       11.87       17.69     18.07 o 
   1   3  12       33.87       45.31     16.87 o 
   2   3  12      371.60      390.85     20.52 o 
   3   3  12      781.66      796.91     70.18 o 
   4   3  12     1728.18     1681.42     30.48 o 
   5   3  12      604.78      650.22     24.04 o 
   6   3  12      764.19      750.65     35.68 o 
   7   3  12       93.93       56.64     18.66 o 
   8   3  12        9.22       13.34     22.45 o 
   9   3  12       19.31       17.51     19.45 o 
  10   3  12       11.62        9.51     22.94 o 
  11   3  12      117.72      130.27     24.20 o 
  12   3  12      134.33      150.91     24.04 o 
   0   4  12       92.38      154.45     27.85 o 
   1   4  12      742.23      790.95     54.74 o 
   2   4  12      277.34      283.04     20.16 o 
   3   4  12      148.59      151.07     18.90 o 
   4   4  12      165.97      188.25     17.10 o 
   5   4  12       54.10       77.45     34.25 o 
   6   4  12        0.82       12.43     19.16 o 
   7   4  12      257.25      244.60     20.41 o 
   8   4  12      161.89      137.11     19.87 o 
   9   4  12      263.55      282.16     21.53 o 
  10   4  12      156.32      132.31     17.84 o 
   1   5  12       42.66       42.58     16.85 o 
   2   5  12       10.33       17.05     22.80 o 
   3   5  12      132.31      125.99     18.05 o 
   4   5  12       68.11       53.60     16.82 o 
   5   5  12      226.97      234.74     23.49 o 
   6   5  12        5.34        1.32     19.84 o 
   7   5  12      118.52      116.18     18.41 o 
   2   0  13     1851.19     1839.50     54.40 o 
   4   0  13     5893.27     5983.38     80.45 o 
   6   0  13     3222.43     3653.76     64.43 o 
   8   0  13     1452.60     1542.62     49.83 o 
  10   0  13       96.86      118.75     33.83 o 
  12   0  13       69.72      102.81     34.88 o 
  14   0  13      418.08      449.51     36.66 o 
   1   1  13      916.90      891.48     35.59 o 
   2   1  13     1482.35     1365.79     39.55 o 
   3   1  13       32.39       23.44     24.11 o 
   4   1  13      351.51      358.34     31.61 o 
   5   1  13      262.97      262.79     26.74 o 
   6   1  13      425.58      432.00     27.17 o 
   7   1  13      240.94      267.43     23.52 o 
   8   1  13     3029.01     3237.26     65.57 o 
   9   1  13      184.34      203.94     24.84 o 
  10   1  13      783.42      903.61     33.24 o 
  11   1  13       10.61       13.80     20.00 o 
  12   1  13      310.46      352.06     24.08 o 
  13   1  13      200.83      249.88     26.25 o 
  14   1  13       39.61       42.55     23.64 o 
   1   2  13      214.64      219.35     27.75 o 
   2   2  13     2005.81     2019.89     34.77 o 
   3   2  13     1351.42     1298.57     32.31 o 
   4   2  13     1385.27     1455.43     75.10 o 
   5   2  13     2278.38     2303.44     74.40 o 
   6   2  13     2476.98     2574.13    109.47 o 
   7   2  13      586.72      651.91     30.88 o 
   8   2  13      104.44      108.55     19.21 o 
   9   2  13      612.28      607.79     37.57 o 
  10   2  13      244.31      242.65     23.68 o 
  11   2  13       50.78       52.19     22.02 o 
  12   2  13      326.97      372.77     24.25 o 
  13   2  13       48.99       47.30     22.04 o 
   0   3  13     1093.34     1178.68    142.29 o 
   1   3  13     1020.07     1033.07     21.91 o 
   2   3  13      210.22      247.45     20.47 o 
   3   3  13      170.16      170.87     27.41 o 
   4   3  13      270.56      268.14     21.46 o 
   5   3  13     2014.53     2113.03     75.96 o 
   6   3  13       54.28       61.08     22.30 o 
   7   3  13     1305.41     1357.98     75.17 o 
   8   3  13      304.33      340.80     30.92 o 
   9   3  13      345.99      386.81     29.92 o 
  10   3  13      182.98      179.56     20.66 o 
  11   3  13      204.23      177.78     36.38 o 
  12   3  13      256.44      238.47     22.62 o 
   1   4  13       22.42       21.04     17.51 o 
   2   4  13       95.54      107.60     17.33 o 
   3   4  13      673.34      748.70     28.35 o 
   4   4  13       21.72        9.27     25.91 o 
   5   4  13      851.31      877.53     25.83 o 
   6   4  13       84.91      108.61     24.88 o 
   7   4  13      563.21      605.83     40.10 o 
   8   4  13       46.26       58.90     23.80 o 
   9   4  13      262.91      239.47     26.32 o 
  10   4  13      122.03      126.19     26.15 o 
   0   5  13        7.18       -8.91     28.03 o 
   1   5  13      322.20      339.15     24.14 o 
   2   5  13       44.32       60.21     19.65 o 
   3   5  13      156.52      152.95     19.12 o 
   4   5  13       72.05       93.63     21.35 o 
   5   5  13       13.57        3.77     19.57 o 
   6   5  13        1.12       -8.39     20.13 o 
   2   0  14     3597.55     3630.47     68.88 o 
   4   0  14      549.80      572.24     32.72 o 
   6   0  14      759.09      829.74     42.92 o 
   8   0  14     1422.20     1686.46     51.22 o 
  10   0  14     1241.03     1343.73     38.93 o 
  12   0  14     1755.06     1928.08     44.75 o 
  14   0  14      207.40      162.42     37.88 o 
   1   1  14       39.53       57.32     24.86 o 
   2   1  14      565.18      577.80     30.74 o 
   3   1  14      906.92     1037.68     43.35 o 
   4   1  14     1930.49     2095.66     49.88 o 
   5   1  14      491.42      531.78     29.34 o 
   6   1  14     2869.62     2954.32     42.15 o 
   7   1  14      398.46      430.55     27.79 o 
   8   1  14      588.92      633.59     28.75 o 
   9   1  14      123.18      168.83     26.11 o 
  10   1  14      200.48      209.73     25.84 o 
  11   1  14       24.40       35.43     19.57 o 
  12   1  14      103.64      125.15     22.09 o 
  13   1  14       64.12       55.38     23.13 o 
  14   1  14      667.10      677.70     30.71 o 
   0   2  14     3585.54     3548.10     61.82 o 
   1   2  14      821.09      808.72     43.23 o 
   2   2  14     1760.58     1786.97     58.31 o 
   3   2  14      557.11      580.09     50.09 o 
   4   2  14      362.01      343.59     26.26 o 
   5   2  14      221.84      197.41     21.22 o 
   6   2  14      819.80      891.26     31.36 o 
   7   2  14       57.75       55.74     21.53 o 
   8   2  14      260.05      258.68     25.03 o 
   9   2  14      637.92      666.86     27.10 o 
  10   2  14      270.43      292.48     21.37 o 
  11   2  14      355.67      390.31     23.48 o 
  12   2  14      357.05      389.40     21.18 o 
  13   2  14       20.99       36.37     18.38 o 
   1   3  14      465.71      458.15     21.64 o 
   2   3  14      537.56      561.37     49.08 o 
   3   3  14      888.04      947.80    106.46 o 
   4   3  14      602.67      575.21     21.06 o 
   5   3  14     3050.60     3116.26    157.22 o 
   6   3  14      470.52      458.58     34.15 o 
   7   3  14      900.85      876.93     29.14 o 
   8   3  14      137.56      172.32     25.66 o 
   9   3  14       45.92       41.52     24.69 o 
  10   3  14       28.66       26.18     19.06 o 
  11   3  14       90.85       74.42     19.63 o 
  12   3  14      106.70      115.22     19.90 o 
   0   4  14      217.39      186.27     23.78 o 
   1   4  14     1033.66     1084.83     38.18 o 
   2   4  14       57.34       43.19     17.42 o 
   3   4  14      548.08      589.44     56.57 o 
   4   4  14        1.15       11.26     23.29 o 
   5   4  14       13.43       19.65     21.93 o 
   6   4  14       24.90       54.57     25.11 o 
   7   4  14      334.83      362.95     22.68 o 
   8   4  14      239.22      231.29     20.88 o 
   9   4  14      295.23      324.20     25.60 o 
   1   5  14       13.94       26.15     17.02 o 
   2   5  14      215.98      196.82     19.49 o 
   3   5  14      183.56      193.93     18.24 o 
   4   5  14        5.18        5.42     17.51 o 
   5   5  14      202.94      195.40     27.19 o 
   4   0  15     1509.87     1489.60     50.55 o 
   6   0  15     1260.63     1255.03     40.58 o 
   8   0  15      224.32      226.07     38.60 o 
  10   0  15      104.44      116.88     33.69 o 
  12   0  15      384.06      431.38     38.53 o 
  14   0  15     1377.71     1305.28     48.29 o 
   1   1  15      318.59      264.80     37.87 o 
   2   1  15     2215.95     2146.39     53.15 o 
   3   1  15      390.08      391.19     30.06 o 
   4   1  15      265.11      331.62     37.38 o 
   5   1  15      250.66      261.82     27.16 o 
   6   1  15      397.53      437.14     29.47 o 
   7   1  15       53.69       72.12     25.42 o 
   8   1  15     1544.56     1694.13     36.82 o 
   9   1  15     1235.20     1294.80     45.02 o 
  10   1  15     1820.50     2070.88     37.35 o 
  11   1  15      146.61      166.79     26.48 o 
  12   1  15      677.66      747.04     29.48 o 
  13   1  15       94.13       76.09     20.64 o 
  14   1  15       12.87       46.33     25.08 o 
   1   2  15      409.80      379.56     29.58 o 
   2   2  15      439.58      461.30     38.59 o 
   3   2  15      642.58      639.63     24.67 o 
   4   2  15       71.62       65.14     19.87 o 
   5   2  15      103.78      103.46     25.44 o 
   6   2  15     2493.87     2616.22    147.80 o 
   7   2  15      562.06      565.03     35.85 o 
   8   2  15      234.33      245.45     23.93 o 
   9   2  15       72.08       77.13     18.65 o 
  10   2  15       58.06       63.86     23.37 o 
  11   2  15      126.18      160.95     23.97 o 
  12   2  15      249.92      282.45     27.39 o 
  13   2  15      240.04      232.77     25.02 o 
   0   3  15      267.37      254.82     24.44 o 
   1   3  15     1246.81     1317.95     34.02 o 
   2   3  15      145.05      174.76     27.54 o 
   3   3  15      165.85      155.50     24.44 o 
   4   3  15       11.59       39.24     19.70 o 
   5   3  15      362.02      335.21     21.53 o 
   6   3  15       42.90       46.72     18.71 o 
   7   3  15      121.13      133.08     24.17 o 
   8   3  15      333.64      309.56     27.87 o 
   9   3  15      159.19      157.72     26.46 o 
  10   3  15      127.85      103.77     25.99 o 
  11   3  15      542.44      526.42     30.55 o 
   1   4  15      526.26      529.05     24.52 o 
   2   4  15      599.26      589.35     19.81 o 
   3   4  15       13.71       58.59     20.19 o 
   4   4  15      287.34      306.22     25.61 o 
   5   4  15      212.12      225.28     21.07 o 
   6   4  15       36.11       57.42     24.99 o 
   7   4  15      365.79      327.96     22.16 o 
   8   4  15      108.23       87.04     20.17 o 
   9   4  15      102.57      104.03     24.28 o 
   0   5  15      410.77      332.33     25.85 o 
   1   5  15      157.60      144.12     20.45 o 
   2   5  15      232.44      217.87     17.06 o 
   3   5  15       90.65      122.39     38.06 o 
   4   5  15       24.24       47.19     25.92 o 
   5   5  15       47.88       88.47     30.08 o 
   4   0  16      705.98      773.81     44.59 o 
   6   0  16     1344.74     1389.50     43.44 o 
   8   0  16     1478.82     1670.94     50.87 o 
  10   0  16     2476.48     2670.17     58.75 o 
  12   0  16      133.98      159.77     36.81 o 
   2   1  16     1180.41     1106.91     45.99 o 
   3   1  16      892.40      941.15     42.70 o 
   4   1  16     2570.50     2530.21     48.11 o 
   5   1  16      143.54      134.49     22.53 o 
   6   1  16     2085.08     2387.38    173.75 o 
   7   1  16      299.27      327.75     23.55 o 
   8   1  16      717.16      760.41     30.60 o 
   9   1  16      161.51      134.41     22.84 o 
  10   1  16        7.21       24.36     20.47 o 
  11   1  16      228.01      226.13     27.14 o 
  12   1  16      577.00      607.60     29.33 o 
  13   1  16      392.47      425.03     36.69 o 
   1   2  16      577.34      488.86     30.63 o 
   2   2  16     1835.49     1749.71     47.50 o 
   3   2  16      354.44      355.98     27.17 o 
   4   2  16      644.27      671.74     40.17 o 
   5   2  16      203.97      222.31     22.47 o 
   6   2  16      123.75      126.23     27.15 o 
   7   2  16       46.83       37.35     21.38 o 
   8   2  16      331.02      337.81     28.20 o 
   9   2  16      117.37      136.36     25.39 o 
  10   2  16      732.49      720.61     25.42 o 
  11   2  16      213.40      221.45     28.09 o 
  12   2  16      275.81      280.17     28.03 o 
   1   3  16      434.49      465.32     37.08 o 
   2   3  16      256.34      282.35     26.22 o 
   3   3  16      267.60      287.36     26.25 o 
   4   3  16      637.31      607.52     33.88 o 
   5   3  16      402.92      403.80     19.90 o 
   6   3  16       41.43       51.53     20.06 o 
   7   3  16      479.77      433.84     27.88 o 
   8   3  16       32.49       25.17     24.32 o 
   9   3  16      178.48      181.89     20.78 o 
  10   3  16       11.04       48.04     25.67 o 
  11   3  16       56.66       70.27     20.80 o 
   0   4  16      296.87      302.58     29.64 o 
   1   4  16      366.74      383.82     25.98 o 
   2   4  16      151.91      140.58     21.94 o 
   3   4  16      243.90      204.70     25.85 o 
   4   4  16      440.81      424.64     27.67 o 
   5   4  16       71.42       88.61     25.33 o 
   6   4  16       28.13       19.69     24.07 o 
   7   4  16      143.90      153.19     20.77 o 
   8   4  16        7.22       10.50     18.76 o 
   1   5  16      132.35      141.69     23.64 o 
   2   5  16       16.07       31.29     18.72 o 
   3   5  16      157.10      170.98     23.28 o 
   4   0  17     1719.20     1755.05     48.40 o 
   6   0  17     1623.15     1669.95     47.04 o 
   8   0  17     1257.64     1099.16     39.65 o 
  10   0  17        7.30       37.93     35.13 o 
  12   0  17      258.89      283.73     38.40 o 
   2   1  17     2046.92     1944.79     51.88 o 
   3   1  17      402.50      387.72     40.37 o 
   4   1  17       16.88       47.72     36.74 o 
   5   1  17      291.11      304.16     40.50 o 
   6   1  17      333.76      346.15     30.50 o 
   7   1  17       64.50       34.37     26.72 o 
   8   1  17      673.46      762.86     28.31 o 
   9   1  17       13.51       17.16     26.77 o 
  10   1  17      567.08      579.09     53.31 o 
  11   1  17        8.95       38.75     25.29 o 
  12   1  17      141.73      144.80     21.57 o 
  13   1  17       40.16       23.17     24.66 o 
   1   2  17      118.37      130.81     35.90 o 
   2   2  17      688.96      644.36     40.09 o 
   3   2  17     2026.52     1980.64     51.49 o 
   4   2  17     1303.28     1310.75     46.58 o 
   5   2  17      817.17      790.85     32.98 o 
   6   2  17      805.94      824.20     33.41 o 
   7   2  17      156.28      224.73     37.73 o 
   8   2  17      315.72      292.05     26.88 o 
   9   2  17       31.31       40.10     25.01 o 
  10   2  17       71.23       79.40     31.34 o 
  11   2  17       29.34       35.15     21.40 o 
  12   2  17       67.29       59.89     21.76 o 
   0   3  17       45.49       45.11     27.10 o 
   1   3  17      366.84      296.32     29.62 o 
   2   3  17      173.57      193.98     21.40 o 
   3   3  17      681.44      716.15     98.15 o 
   4   3  17      254.82      281.97     21.54 o 
   5   3  17      109.68      109.91     20.72 o 
   6   3  17       29.18       56.65     25.61 o 
   7   3  17      581.18      559.38     32.70 o 
   8   3  17      203.65      186.18     21.13 o 
   9   3  17      314.42      303.27     22.15 o 
  10   3  17      285.84      282.19     27.90 o 
   1   4  17       87.14      102.66     24.17 o 
   2   4  17        4.04       19.97     24.33 o 
   3   4  17      251.04      251.61     48.29 o 
   4   4  17       91.77       81.80     26.26 o 
   5   4  17      436.30      518.51     28.04 o 
   6   4  17       13.98       13.74     19.97 o 
   7   4  17      152.57      138.86     20.23 o 
   8   4  17       79.80       61.57     19.08 o 
   0   5  17      232.91      201.69     39.66 o 
   1   5  17      536.78      441.91     24.58 o 
   2   5  17       14.17       -4.68     31.42 o 
   4   0  18      275.04      310.14     43.46 o 
   6   0  18      270.72      277.18     43.03 o 
   8   0  18      396.58      476.18     39.82 o 
  10   0  18      840.31      961.16     47.07 o 
  12   0  18     1778.35     1897.75     51.80 o 
   2   1  18       81.98       68.62     27.54 o 
   3   1  18      201.75      194.56     40.28 o 
   4   1  18     1780.17     1786.40     52.91 o 
   5   1  18      349.20      369.91     32.20 o 
   6   1  18      558.72      602.60     32.39 o 
   7   1  18       37.74       56.19     23.18 o 
   8   1  18      325.78      344.99     30.32 o 
   9   1  18       59.59       81.82     27.82 o 
  10   1  18        3.32       28.96     24.81 o 
  11   1  18       52.56       57.79     20.89 o 
  12   1  18      175.94      222.80     27.44 o 
   1   2  18      352.55      302.09     27.67 o 
   2   2  18     2196.83     1975.39     45.86 o 
   3   2  18      786.51      704.61     34.73 o 
   4   2  18      222.72      168.63     38.49 o 
   5   2  18      261.59      263.06     35.87 o 
   6   2  18       34.58        8.65     35.44 o 
   7   2  18      281.62      276.16     38.00 o 
   8   2  18      446.71      506.36     40.78 o 
   9   2  18      358.83      399.11     39.98 o 
  10   2  18      583.72      586.27     40.81 o 
  11   2  18      147.12      158.33     28.82 o 
   1   3  18       55.27      103.50     35.77 o 
   2   3  18      111.63      104.06     35.80 o 
   3   3  18     1647.45     1389.51     38.85 o 
   4   3  18     1034.85      990.35     68.07 o 
   5   3  18      374.23      405.93     23.32 o 
   6   3  18      114.71       93.90     26.43 o 
   7   3  18      177.28      158.95     20.58 o 
   8   3  18       80.55       72.98     19.73 o 
   9   3  18       64.28       64.10     19.60 o 
  10   3  18       36.86       52.49     27.68 o 
   1   4  18      460.81      464.44     26.60 o 
   2   4  18       83.43      107.26     23.47 o 
   3   4  18      357.08      321.29     34.61 o 
   4   4  18       24.22       17.11     20.35 o 
   5   4  18       83.66       94.57     21.55 o 
   6   4  18      108.66       94.35     20.09 o 
   7   4  18      258.91      262.41     32.41 o 
   4   0  19     1750.08     1832.86     57.80 o 
   6   0  19     2332.65     2336.48     59.05 o 
   8   0  19      681.06      691.54     47.70 o 
  10   0  19      103.21      174.85     39.86 o 
  12   0  19      144.27      177.55     38.95 o 
   3   1  19      212.51      218.99     41.11 o 
   4   1  19      157.97      170.67     40.20 o 
   5   1  19       24.72       66.08     39.28 o 
   6   1  19      338.65      325.63     32.09 o 
   7   1  19      116.01      102.83     24.21 o 
   8   1  19     1051.36     1050.81     32.52 o 
   9   1  19       74.80       77.60     23.34 o 
  10   1  19      633.48      687.78     27.43 o 
  11   1  19       69.69       49.49     25.62 o 
  12   1  19      202.58      162.50     30.43 o 
   2   2  19      325.81      300.59     27.13 o 
   3   2  19      423.44      410.07     30.96 o 
   4   2  19      870.87      828.91     42.25 o 
   5   2  19      358.85      312.55     38.87 o 
   6   2  19      494.51      546.89     43.09 o 
   7   2  19      168.92      181.85     27.66 o 
   8   2  19      181.46      181.30     39.59 o 
   9   2  19      128.35      108.83     37.95 o 
  10   2  19      207.40      256.85     28.68 o 
  11   2  19      108.30       67.22     34.70 o 
   1   3  19      260.97      246.54     29.38 o 
   2   3  19       67.03       39.15     35.64 o 
   3   3  19      147.51      143.16     25.84 o 
   4   3  19      130.25      143.81     37.11 o 
   5   3  19       41.72       33.27     23.62 o 
   6   3  19       22.45       65.53     44.43 o 
   7   3  19      178.89      188.66     22.22 o 
   8   3  19       71.29       84.63     20.08 o 
   9   3  19      321.09      343.44     23.01 o 
   1   4  19        1.17       -6.39     26.71 o 
   2   4  19      139.09      149.42     36.92 o 
   3   4  19      236.40      308.05     27.05 o 
   4   4  19       16.33       24.68     36.47 o 
   5   4  19      150.71      163.81     21.83 o 
   6   4  19       73.17      101.61     26.67 o 
   6   0  20      869.65      848.34     47.77 o 
   8   0  20      806.90      941.58     47.66 o 
  10   0  20      302.16      343.09     41.01 o 
  12   0  20      312.69      304.91     29.04 o 
   3   1  20      133.05       76.19     44.33 o 
   4   1  20     1221.67     1174.17     41.54 o 
   5   1  20      348.05      321.74     44.31 o 
   6   1  20      884.58      828.04     45.78 o 
   7   1  20      141.46      108.78     37.61 o 
   8   1  20      175.60      174.27     29.72 o 
   9   1  20       23.47       40.04     28.02 o 
  10   1  20       47.69       40.63     26.79 o 
  11   1  20       16.85       35.99     21.93 o 
   2   2  20      480.65      388.09     39.08 o 
   3   2  20      349.78      324.39     28.85 o 
   4   2  20       51.23       74.03     37.21 o 
   5   2  20      277.09      292.68     42.30 o 
   6   2  20      172.94      212.94     37.79 o 
   7   2  20       25.05       13.09     27.52 o 
   8   2  20      152.61      164.75     28.69 o 
   9   2  20       83.78       92.99     28.28 o 
  10   2  20      343.77      343.59     39.94 o 
   2   3  20      167.61      149.71     26.65 o 
   3   3  20      745.87      765.97     41.85 o 
   4   3  20      246.39      221.63     37.64 o 
   5   3  20       44.66       37.42     35.82 o 
   6   3  20      157.00      167.86     35.72 o 
   7   3  20      142.90      132.88     25.51 o 
   8   3  20        6.85      -22.73     24.16 o 
   9   3  20       93.88      102.88     34.12 o 
   2   4  20      121.35      107.29     27.04 o 
   3   4  20      136.96      129.23     28.13 o 
   4   4  20      130.31      107.67     22.49 o 
   5   4  20       54.07       48.21     25.29 o 
   6   0  21      599.34      547.91     45.58 o 
   8   0  21      281.94      258.50     43.43 o 
  10   0  21        5.32      -19.12     37.51 o 
   4   1  21       48.30       47.40     29.04 o 
   5   1  21      297.70      247.98     42.77 o 
   6   1  21       35.70       59.07     39.55 o 
   7   1  21       40.30       40.75     37.89 o 
   8   1  21      246.94      266.56     32.36 o 
   9   1  21      133.05      130.78     23.57 o 
  10   1  21      687.16      681.63     28.22 o 
  11   1  21       52.76       83.22     34.25 o 
   2   2  21      402.10      375.68     30.25 o 
   3   2  21       66.11       51.89     38.24 o 
   4   2  21       49.69      110.99     39.57 o 
   5   2  21      356.04      354.17     40.33 o 
   6   2  21      749.85      738.19     44.63 o 
   7   2  21      139.89      117.39     39.48 o 
   8   2  21       32.48       16.89     28.31 o 
   9   2  21       38.49       35.56     37.69 o 
  10   2  21        9.00      -22.22     37.85 o 
   2   3  21       28.05       34.70     35.88 o 
   3   3  21      196.32       72.06     39.41 o 
   4   3  21       48.69       22.26     37.48 o 
   5   3  21        2.23       38.88     34.97 o 
   6   3  21       53.35       74.77     25.29 o 
   7   3  21       28.88        9.11     22.32 o 
   8   3  21       80.71       86.26     25.10 o 
   2   4  21      153.26      139.12     37.45 o 
   3   4  21      184.11      172.81     39.34 o 
   4   4  21      117.55       89.58     29.19 o 
   6   0  22       48.71       87.51     41.62 o 
   8   0  22      636.88      706.70     47.46 o 
  10   0  22      720.27      662.58     39.14 o 
   4   1  22      279.48      246.01     31.80 o 
   5   1  22      313.08      287.87     42.39 o 
   6   1  22      906.16      940.65     48.45 o 
   7   1  22       54.65       42.47     25.43 o 
   8   1  22      267.46      254.93     40.31 o 
   9   1  22        0.21       20.55     28.46 o 
  10   1  22       39.78       17.93     27.32 o 
   3   2  22       30.00       65.55     37.44 o 
   4   2  22       48.47      103.91     37.88 o 
   5   2  22       94.32       61.82     39.72 o 
   6   2  22       14.71       22.88     28.60 o 
   7   2  22      152.79      163.26     41.80 o 
   8   2  22       96.30      148.84     39.34 o 
   9   2  22       73.34       62.00     36.69 o 
   2   3  22      101.04       52.16     26.43 o 
   3   3  22      150.52      114.53     26.63 o 
   4   3  22      138.28      115.34     27.01 o 
   5   3  22      515.03      469.42     41.32 o 
   6   3  22       80.07       68.98     23.24 o 
   7   3  22      211.58      123.36     28.04 o 
   2   4  22      122.33      111.59     25.88 o 
   8   0  23       85.47       79.33     30.54 o 
  10   0  23      143.47      112.59     41.13 o 
   5   1  23       44.98       13.90     41.78 o 
   6   1  23      380.51      360.43     35.27 o 
   7   1  23        3.42       -9.55     38.53 o 
   8   1  23      393.41      367.05     32.11 o 
   9   1  23       75.66       62.23     39.64 o 
   4   2  23      477.91      441.67     44.33 o 
   5   2  23       77.72      125.19     44.24 o 
   6   2  23      421.13      416.75     33.78 o 
   7   2  23       36.76       40.14     40.04 o 
   8   2  23      143.15      141.50     40.17 o 
   3   3  23       90.57      113.49     37.58 o 
   4   3  23        3.59       26.75     26.56 o 
   5   3  23       41.15       51.19     35.86 o 
   6   3  23        0.61       13.03     25.90 o 
   8   0  24      174.07      219.96     43.91 o 
   5   1  24       43.88       36.68     43.03 o 
   6   1  24      126.75      130.78     30.83 o 
   7   1  24      156.80      150.82     42.16 o 
   8   1  24       83.88       41.58     31.86 o 
   9   1  24       44.49       13.09     29.97 o 
   4   2  24      157.39      128.71     33.00 o 
   5   2  24       72.37       60.50     40.97 o 
   6   2  24       48.48       37.51     29.14 o 
   7   2  24       25.25       24.17     40.24 o 
   3   3  24       30.83       40.62     25.61 o 
   4   3  24      237.05      249.79     39.72 o 
   5   3  24      213.05      164.08     29.74 o 
   8   0  25      506.93      365.57     47.48 o 
   6   1  25       45.16       29.01     31.18 o 
   7   1  25       31.91       53.79     42.36 o 
   8   1  25      177.89      141.50     43.69 o 
   5   2  25      418.27      330.26     32.36 o 
   6   2  25       40.75      101.68     39.11 o 
   7   1  26       11.20        4.89     38.20 o 
   5   2  26      116.63      123.76     28.11 o 
                                                 
